# Supplementary material for: Adapting free energy perturbation simulations for large macrocyclic ligands: how to dissect contributions from direct binding and free ligand flexibility
Source: Chem Sci. 2020 Jan 22;11(8):2269–76. doi: 10.1039/c9sc04705k (PMC7057854; doi:10.1039/c9sc04705k)
Supplement: Supplementary file 1 [file SC-011-C9SC04705K-s001.pdb]

HEADER    ----                                    17-JAN-19   xxxx              
TITLE     ---                                                                   
COMPND    ---
REMARK   3
REMARK   3 REFINEMENT.
REMARK   3   PROGRAM     : REFMAC 5.8.0238  
REMARK   3   AUTHORS     : MURSHUDOV,SKUBAK,LEBEDEV,PANNU,
REMARK   3                 STEINER,NICHOLLS,WINN,LONG,VAGIN
REMARK   3
REMARK   3    REFINEMENT TARGET : MAXIMUM LIKELIHOOD
REMARK   3
REMARK   3  DATA USED IN REFINEMENT.
REMARK   3   RESOLUTION RANGE HIGH (ANGSTROMS) :   3.70
REMARK   3   RESOLUTION RANGE LOW  (ANGSTROMS) :  43.81
REMARK   3   DATA CUTOFF            (SIGMA(F)) : NONE
REMARK   3   COMPLETENESS FOR RANGE        (%) :  99.10
REMARK   3   NUMBER OF REFLECTIONS             :    5069
REMARK   3
REMARK   3  FIT TO DATA USED IN REFINEMENT.
REMARK   3   CROSS-VALIDATION METHOD          : THROUGHOUT
REMARK   3   FREE R VALUE TEST SET SELECTION  : RANDOM
REMARK   3   R VALUE     (WORKING + TEST SET) : 0.22336
REMARK   3   R VALUE            (WORKING SET) :  0.21599
REMARK   3   FREE R VALUE                     :  0.29220
REMARK   3   FREE R VALUE TEST SET SIZE   (%) : 10.0
REMARK   3   FREE R VALUE TEST SET COUNT      :   564
REMARK   3
REMARK   3  FIT IN THE HIGHEST RESOLUTION BIN.
REMARK   3   TOTAL NUMBER OF BINS USED           :      20
REMARK   3   BIN RESOLUTION RANGE HIGH           :    3.700
REMARK   3   BIN RESOLUTION RANGE LOW            :    3.796
REMARK   3   REFLECTION IN BIN     (WORKING SET) :      375
REMARK   3   BIN COMPLETENESS (WORKING+TEST) (%) :    97.89
REMARK   3   BIN R VALUE           (WORKING SET) :    0.380
REMARK   3   BIN FREE R VALUE SET COUNT          :       42
REMARK   3   BIN FREE R VALUE                    :    0.474
REMARK   3
REMARK   3  NUMBER OF NON-HYDROGEN ATOMS USED IN REFINEMENT.
REMARK   3   ALL ATOMS                :     3503
REMARK   3
REMARK   3  B VALUES.
REMARK   3   FROM WILSON PLOT           (A**2) : NULL
REMARK   3   MEAN B VALUE      (OVERALL, A**2) : 120.233
REMARK   3   OVERALL ANISOTROPIC B VALUE.
REMARK   3    B11 (A**2) :    -1.22
REMARK   3    B22 (A**2) :    -1.22
REMARK   3    B33 (A**2) :     3.95
REMARK   3    B12 (A**2) :    -0.61
REMARK   3    B13 (A**2) :    -0.00
REMARK   3    B23 (A**2) :     0.00
REMARK   3
REMARK   3  ESTIMATED OVERALL COORDINATE ERROR.
REMARK   3   ESU BASED ON R VALUE                            (A): NULL
REMARK   3   ESU BASED ON FREE R VALUE                       (A):   0.934
REMARK   3   ESU BASED ON MAXIMUM LIKELIHOOD                 (A):   0.701
REMARK   3   ESU FOR B VALUES BASED ON MAXIMUM LIKELIHOOD (A**2):  95.852
REMARK   3
REMARK   3 CORRELATION COEFFICIENTS.
REMARK   3   CORRELATION COEFFICIENT FO-FC      :   0.952
REMARK   3   CORRELATION COEFFICIENT FO-FC FREE :   0.908
REMARK   3
REMARK   3  RMS DEVIATIONS FROM IDEAL VALUES        COUNT    RMS    WEIGHT
REMARK   3   BOND LENGTHS REFINED ATOMS        (A):  3520 ; 0.002 ; 0.012
REMARK   3   BOND ANGLES REFINED ATOMS   (DEGREES):  4749 ; 0.841 ; 1.639
REMARK   3   TORSION ANGLES, PERIOD 1    (DEGREES):   457 ; 4.550 ; 5.000
REMARK   3   TORSION ANGLES, PERIOD 2    (DEGREES):   165 ;37.381 ;23.455
REMARK   3   TORSION ANGLES, PERIOD 3    (DEGREES):   554 ;21.805 ;15.000
REMARK   3   TORSION ANGLES, PERIOD 4    (DEGREES):    18 ;14.924 ;15.000
REMARK   3   CHIRAL-CENTER RESTRAINTS       (A**3):   486 ; 0.073 ; 0.200
REMARK   3   GENERAL PLANES REFINED ATOMS      (A):  2622 ; 0.003 ; 0.020
REMARK   3
REMARK   3  ISOTROPIC THERMAL FACTOR RESTRAINTS.     COUNT   RMS    WEIGHT
REMARK   3   MAIN-CHAIN BOND REFINED ATOMS  (A**2):  1875 ; 2.073 ; 8.780
REMARK   3   MAIN-CHAIN ANGLE REFINED ATOMS (A**2):  2311 ; 3.527 ;13.115
REMARK   3   SIDE-CHAIN BOND REFINED ATOMS  (A**2):  1645 ; 1.733 ; 8.723
REMARK   3   LONG RANGE B REFINED ATOMS (A**2)    : 16006 ; 8.380 ;******
REMARK   3
REMARK   3  NCS RESTRAINTS STATISTICS
REMARK   3   NUMBER OF NCS GROUPS : NULL
REMARK   3
REMARK   3  TWIN DETAILS
REMARK   3   NUMBER OF TWIN DOMAINS  : NULL
REMARK   3
REMARK   3
REMARK   3  TLS DETAILS
REMARK   3   NUMBER OF TLS GROUPS  :    3
REMARK   3   ATOM RECORD CONTAINS SUM OF TLS AND RESIDUAL B FACTORS
REMARK   3
REMARK   3   TLS GROUP :     1
REMARK   3    NUMBER OF COMPONENTS GROUP :    1
REMARK   3    COMPONENTS        C SSSEQI   TO  C SSSEQI
REMARK   3    RESIDUE RANGE :   A     3        A   230
REMARK   3    ORIGIN FOR THE GROUP (A): -38.9501  22.7653  41.4202
REMARK   3    T TENSOR
REMARK   3      T11:   0.0848 T22:   0.4140
REMARK   3      T33:   0.5268 T12:   0.0180
REMARK   3      T13:  -0.0686 T23:  -0.1326
REMARK   3    L TENSOR
REMARK   3      L11:   0.7795 L22:   2.7658
REMARK   3      L33:   2.4290 L12:   0.1240
REMARK   3      L13:   1.2069 L23:  -0.5152
REMARK   3    S TENSOR
REMARK   3      S11:   0.0381 S12:   0.1128 S13:   0.1399
REMARK   3      S21:  -0.4459 S22:  -0.0339 S23:   0.7808
REMARK   3      S31:   0.1249 S32:   0.5786 S33:  -0.0042
REMARK   3
REMARK   3   TLS GROUP :     2
REMARK   3    NUMBER OF COMPONENTS GROUP :    1
REMARK   3    COMPONENTS        C SSSEQI   TO  C SSSEQI
REMARK   3    RESIDUE RANGE :   B     2        B   230
REMARK   3    ORIGIN FOR THE GROUP (A): -24.3185  -4.7203  60.4989
REMARK   3    T TENSOR
REMARK   3      T11:   0.3037 T22:   0.1959
REMARK   3      T33:   0.6222 T12:   0.1026
REMARK   3      T13:   0.0728 T23:   0.1889
REMARK   3    L TENSOR
REMARK   3      L11:   4.2031 L22:   1.5576
REMARK   3      L33:   6.6998 L12:   0.9519
REMARK   3      L13:   3.3848 L23:  -0.2670
REMARK   3    S TENSOR
REMARK   3      S11:   0.2584 S12:  -0.1778 S13:  -0.9951
REMARK   3      S21:  -0.1273 S22:  -0.0774 S23:   0.1331
REMARK   3      S31:   0.8264 S32:   0.5803 S33:  -0.1809
REMARK   3
REMARK   3   TLS GROUP :     3
REMARK   3    NUMBER OF COMPONENTS GROUP :    0
REMARK   3    COMPONENTS        C SSSEQI   TO  C SSSEQI
REMARK   3    ORIGIN FOR THE GROUP (A):   0.0000   0.0000   0.0000
REMARK   3    T TENSOR
REMARK   3      T11:   0.1488 T22:   0.1488
REMARK   3      T33:   0.1488 T12:   0.0000
REMARK   3      T13:   0.0000 T23:   0.0000
REMARK   3    L TENSOR
REMARK   3      L11:   0.0000 L22:   0.0000
REMARK   3      L33:   0.0000 L12:   0.0000
REMARK   3      L13:   0.0000 L23:   0.0000
REMARK   3    S TENSOR
REMARK   3      S11:   0.0000 S12:   0.0000 S13:   0.0000
REMARK   3      S21:   0.0000 S22:   0.0000 S23:   0.0000
REMARK   3      S31:   0.0000 S32:   0.0000 S33:  -0.0000
REMARK   3
REMARK   3
REMARK   3  BULK SOLVENT MODELLING.
REMARK   3   METHOD USED :  MASK
REMARK   3   PARAMETERS FOR MASK CALCULATION
REMARK   3   VDW PROBE RADIUS   :   1.20
REMARK   3   ION PROBE RADIUS   :   0.80
REMARK   3   SHRINKAGE RADIUS   :   0.80
REMARK   3
REMARK   3  OTHER REFINEMENT REMARKS:
REMARK   3  U VALUES      : WITH TLS ADDED
REMARK   3
LINK         N   R6E C 422                 C   GLY C 421     1555   1555  1.26
LINK         C   R6E C 422                 N   LEU C 423     1555   1555  1.26
LINK         N   S2M C 425                 C   ASP C 424     1555   1555  1.26
LINK         C   S2M C 425                 N   LEU C 426     1555   1555  1.26
LINK         CG  S2M C 425                 CI  R6E C 422     1555   1555  1.46
LINK         C   S2M D 425                 N   LEU D 426     1555   1555  1.32
LINK         N   S2M D 425                 C   ASP D 424     1555   1555  1.34
LINK         C   R6E D 422                 N   LEU D 423     1555   1555  1.33
LINK         N   R6E D 422                 C   GLY D 421     1555   1555  1.26
LINK         CG  S2M D 425                 CI  R6E D 422     1555   1555  1.46
LINKR            ASP A 204                     GLU A 209                gap
LINKR            ASP A 204                     SER A 210                gap
LINKR            THR A  69                     GLU A  73                gap
LINKR            LEU A 203                     SER A 210                gap
LINKR            THR B  69                     GLU B  73                gap
LINKR            THR A 205                     SER A 207                gap
LINKR            ASP B 204                     GLU B 209                gap
LINKR            THR B 205                     GLU B 209                gap
CRYST1   98.800   98.800   94.800  90.00  90.00 120.00 P 64                     
SCALE1      0.010121  0.005844  0.000000        0.00000                         
SCALE2     -0.000000  0.011687  0.000000        0.00000                         
SCALE3      0.000000 -0.000000  0.010549        0.00000                         
ATOM      1  N   LYS A   3     -55.704  16.125  63.459  1.00144.99           N
ANISOU    1  N   LYS A   3    13564  17731  23793   -756   3683  -1024       N
ATOM      2  CA  LYS A   3     -55.535  17.603  63.570  1.00146.36           C
ANISOU    2  CA  LYS A   3    13711  17933  23966   -601   3823  -1175       C
ATOM      3  CB  LYS A   3     -55.578  18.031  65.042  1.00148.24           C
ANISOU    3  CB  LYS A   3    14036  18252  24034   -588   4265  -1241       C
ATOM      4  C   LYS A   3     -54.238  18.009  62.871  1.00143.40           C
ANISOU    4  C   LYS A   3    13584  17584  23314   -514   3539  -1270       C
ATOM      5  O   LYS A   3     -54.073  17.756  61.679  1.00143.68           O
ANISOU    5  O   LYS A   3    13596  17565  23432   -506   3193  -1235       O
ATOM      6  N   ASN A   4     -53.332  18.650  63.620  1.00140.89           N
ANISOU    6  N   ASN A   4    13508  17354  22670   -455   3690  -1385       N
ATOM      7  CA  ASN A   4     -51.999  18.959  63.132  1.00136.26           C
ANISOU    7  CA  ASN A   4    13166  16824  21782   -397   3454  -1459       C
ATOM      8  CB  ASN A   4     -51.526  20.347  63.579  1.00134.02           C
ANISOU    8  CB  ASN A   4    12980  16576  21365   -298   3596  -1598       C
ATOM      9  C   ASN A   4     -51.052  17.841  63.563  1.00135.79           C
ANISOU    9  C   ASN A   4    13382  16839  21370   -471   3387  -1419       C
ATOM     10  O   ASN A   4     -49.838  18.028  63.608  1.00136.23           O
ANISOU   10  O   ASN A   4    13674  16978  21106   -432   3287  -1483       O
ATOM     11  N   GLU A   5     -51.633  16.675  63.874  1.00136.82           N
ANISOU   11  N   GLU A   5    13474  16937  21574   -581   3432  -1306       N
ATOM     12  CA  GLU A   5     -50.882  15.500  64.282  1.00135.76           C
ANISOU   12  CA  GLU A   5    13595  16846  21141   -654   3353  -1255       C
ATOM     13  CB  GLU A   5     -51.824  14.353  64.652  1.00141.34           C
ANISOU   13  CB  GLU A   5    14211  17487  22004   -797   3432  -1116       C
ATOM     14  CG  GLU A   5     -52.830  14.696  65.738  1.00146.92           C
ANISOU   14  CG  GLU A   5    14769  18196  22856   -856   3843  -1098       C
ATOM     15  CD  GLU A   5     -53.567  13.496  66.311  1.00150.39           C
ANISOU   15  CD  GLU A   5    15174  18600  23366  -1028   3950   -948       C
ATOM     16  OE1 GLU A   5     -53.738  12.495  65.581  1.00149.66           O
ANISOU   16  OE1 GLU A   5    15055  18433  23375  -1104   3670   -839       O
ATOM     17  OE2 GLU A   5     -53.963  13.561  67.491  1.00154.13           O
ANISOU   17  OE2 GLU A   5    15666  19115  23781  -1092   4309   -938       O
ATOM     18  C   GLU A   5     -49.981  15.061  63.133  1.00131.48           C
ANISOU   18  C   GLU A   5    13166  16313  20475   -601   2961  -1255       C
ATOM     19  O   GLU A   5     -48.901  14.522  63.363  1.00130.79           O
ANISOU   19  O   GLU A   5    13334  16298  20061   -591   2862  -1271       O
ATOM     20  N   LEU A   6     -50.449  15.294  61.902  1.00128.80           N
ANISOU   20  N   LEU A   6    12636  15900  20402   -560   2741  -1235       N
ATOM     21  CA  LEU A   6     -49.697  14.974  60.701  1.00125.47           C
ANISOU   21  CA  LEU A   6    12308  15482  19882   -496   2382  -1238       C
ATOM     22  CB  LEU A   6     -50.618  15.091  59.483  1.00123.37           C
ANISOU   22  CB  LEU A   6    11806  15089  19978   -490   2177  -1186       C
ATOM     23  CG  LEU A   6     -51.511  13.877  59.237  1.00123.85           C
ANISOU   23  CG  LEU A   6    11782  15026  20248   -596   2059  -1051       C
ATOM     24  CD1 LEU A   6     -52.852  14.289  58.651  1.00125.15           C
ANISOU   24  CD1 LEU A   6    11623  15063  20866   -628   2032   -993       C
ATOM     25  CD2 LEU A   6     -50.814  12.858  58.346  1.00121.17           C
ANISOU   25  CD2 LEU A   6    11644  14661  19733   -569   1707  -1020       C
ATOM     26  C   LEU A   6     -48.486  15.897  60.596  1.00123.62           C
ANISOU   26  C   LEU A   6    12218  15371  19381   -395   2349  -1351       C
ATOM     27  O   LEU A   6     -47.358  15.424  60.511  1.00122.09           O
ANISOU   27  O   LEU A   6    12235  15267  18887   -359   2211  -1370       O
ATOM     28  N   VAL A   7     -48.730  17.212  60.622  1.00124.22           N
ANISOU   28  N   VAL A   7    12176  15447  19575   -351   2472  -1423       N
ATOM     29  CA  VAL A   7     -47.659  18.194  60.687  1.00123.45           C
ANISOU   29  CA  VAL A   7    12213  15457  19236   -285   2469  -1520       C
ATOM     30  CB  VAL A   7     -48.174  19.565  61.174  1.00125.22           C
ANISOU   30  CB  VAL A   7    12330  15647  19597   -258   2692  -1596       C
ATOM     31  CG1 VAL A   7     -47.042  20.551  61.436  1.00124.73           C
ANISOU   31  CG1 VAL A   7    12444  15687  19258   -216   2697  -1687       C
ATOM     32  CG2 VAL A   7     -49.197  20.167  60.222  1.00126.01           C
ANISOU   32  CG2 VAL A   7    12173  15626  20077   -224   2598  -1583       C
ATOM     33  C   VAL A   7     -46.561  17.648  61.600  1.00122.78           C
ANISOU   33  C   VAL A   7    12388  15490  18771   -303   2531  -1537       C
ATOM     34  O   VAL A   7     -45.411  17.528  61.190  1.00121.43           O
ANISOU   34  O   VAL A   7    12359  15422  18354   -258   2350  -1558       O
ATOM     35  N   GLN A   8     -46.946  17.293  62.831  1.00125.47           N
ANISOU   35  N   GLN A   8    12784  15816  19071   -369   2788  -1523       N
ATOM     36  CA  GLN A   8     -46.018  16.778  63.823  1.00127.43           C
ANISOU   36  CA  GLN A   8    13291  16152  18973   -398   2858  -1535       C
ATOM     37  CB  GLN A   8     -46.733  16.510  65.150  1.00131.44           C
ANISOU   37  CB  GLN A   8    13835  16616  19490   -484   3176  -1512       C
ATOM     38  CG  GLN A   8     -46.595  17.632  66.170  1.00133.41           C
ANISOU   38  CG  GLN A   8    14172  16894  19621   -470   3442  -1605       C
ATOM     39  CD  GLN A   8     -45.242  17.670  66.842  1.00132.76           C
ANISOU   39  CD  GLN A   8    14384  16912  19145   -468   3404  -1652       C
ATOM     40  OE1 GLN A   8     -44.730  16.661  67.328  1.00132.52           O
ANISOU   40  OE1 GLN A   8    14533  16911  18905   -515   3359  -1607       O
ATOM     41  NE2 GLN A   8     -44.656  18.854  66.888  1.00131.27           N
ANISOU   41  NE2 GLN A   8    14252  16766  18858   -417   3407  -1739       N
ATOM     42  C   GLN A   8     -45.299  15.549  63.273  1.00126.55           C
ANISOU   42  C   GLN A   8    13302  16076  18702   -385   2590  -1481       C
ATOM     43  O   GLN A   8     -44.081  15.440  63.404  1.00126.49           O
ANISOU   43  O   GLN A   8    13479  16179  18400   -343   2490  -1514       O
ATOM     44  N   LYS A   9     -46.057  14.637  62.651  1.00127.67           N
ANISOU   44  N   LYS A   9    13341  16120  19045   -416   2467  -1397       N
ATOM     45  CA  LYS A   9     -45.477  13.475  61.995  1.00128.43           C
ANISOU   45  CA  LYS A   9    13560  16223  19015   -382   2188  -1352       C
ATOM     46  CB  LYS A   9     -46.559  12.578  61.380  1.00129.24           C
ANISOU   46  CB  LYS A   9    13540  16177  19388   -440   2066  -1252       C
ATOM     47  CG  LYS A   9     -47.222  11.595  62.336  1.00130.91           C
ANISOU   47  CG  LYS A   9    13802  16309  19626   -571   2204  -1163       C
ATOM     48  C   LYS A   9     -44.482  13.946  60.936  1.00126.92           C
ANISOU   48  C   LYS A   9    13390  16130  18702   -263   1960  -1409       C
ATOM     49  O   LYS A   9     -43.366  13.435  60.859  1.00127.63           O
ANISOU   49  O   LYS A   9    13652  16320  18521   -197   1821  -1427       O
ATOM     50  N   ALA A  10     -44.896  14.941  60.143  1.00124.15           N
ANISOU   50  N   ALA A  10    12862  15755  18555   -235   1929  -1436       N
ATOM     51  CA  ALA A  10     -44.069  15.469  59.072  1.00120.45           C
ANISOU   51  CA  ALA A  10    12399  15374  17991   -142   1726  -1477       C
ATOM     52  CB  ALA A  10     -44.833  16.510  58.294  1.00121.34           C
ANISOU   52  CB  ALA A  10    12310  15408  18382   -140   1704  -1489       C
ATOM     53  C   ALA A  10     -42.779  16.035  59.655  1.00117.60           C
ANISOU   53  C   ALA A  10    12179  15184  17319   -110   1786  -1541       C
ATOM     54  O   ALA A  10     -41.694  15.665  59.221  1.00115.35           O
ANISOU   54  O   ALA A  10    12000  15019  16805    -38   1622  -1549       O
ATOM     55  N   LYS A  11     -42.918  16.911  60.656  1.00119.02           N
ANISOU   55  N   LYS A  11    12360  15370  17493   -162   2021  -1583       N
ATOM     56  CA  LYS A  11     -41.781  17.537  61.309  1.00120.25           C
ANISOU   56  CA  LYS A  11    12654  15663  17371   -156   2077  -1636       C
ATOM     57  CB  LYS A  11     -42.236  18.452  62.452  1.00124.56           C
ANISOU   57  CB  LYS A  11    13215  16160  17951   -217   2350  -1683       C
ATOM     58  CG  LYS A  11     -43.167  19.593  62.051  1.00126.55           C
ANISOU   58  CG  LYS A  11    13286  16313  18482   -214   2424  -1714       C
ATOM     59  CD  LYS A  11     -43.057  20.829  62.925  1.00126.80           C
ANISOU   59  CD  LYS A  11    13387  16344  18446   -232   2613  -1789       C
ATOM     60  CE  LYS A  11     -43.806  20.734  64.238  1.00128.39           C
ANISOU   60  CE  LYS A  11    13639  16468  18675   -273   2916  -1807       C
ATOM     61  NZ  LYS A  11     -43.502  21.889  65.115  1.00129.77           N
ANISOU   61  NZ  LYS A  11    13946  16644  18716   -276   3074  -1890       N
ATOM     62  C   LYS A  11     -40.819  16.455  61.793  1.00119.51           C
ANISOU   62  C   LYS A  11    12751  15662  16995   -136   2006  -1618       C
ATOM     63  O   LYS A  11     -39.607  16.657  61.791  1.00120.60           O
ANISOU   63  O   LYS A  11    12980  15947  16893    -96   1916  -1641       O
ATOM     64  N   LEU A  12     -41.378  15.303  62.185  1.00117.60           N
ANISOU   64  N   LEU A  12    12559  15330  16793   -167   2033  -1568       N
ATOM     65  CA  LEU A  12     -40.578  14.160  62.589  1.00115.52           C
ANISOU   65  CA  LEU A  12    12486  15120  16285   -140   1936  -1545       C
ATOM     66  CB  LEU A  12     -41.424  13.206  63.434  1.00119.08           C
ANISOU   66  CB  LEU A  12    13008  15441  16797   -231   2057  -1489       C
ATOM     67  CG  LEU A  12     -41.147  13.263  64.934  1.00123.11           C
ANISOU   67  CG  LEU A  12    13696  15968  17111   -307   2263  -1503       C
ATOM     68  CD1 LEU A  12     -41.821  14.469  65.578  1.00125.22           C
ANISOU   68  CD1 LEU A  12    13882  16201  17496   -372   2540  -1544       C
ATOM     69  CD2 LEU A  12     -41.585  11.975  65.608  1.00125.48           C
ANISOU   69  CD2 LEU A  12    14129  16168  17377   -382   2291  -1431       C
ATOM     70  C   LEU A  12     -40.028  13.455  61.358  1.00111.88           C
ANISOU   70  C   LEU A  12    12020  14709  15777    -26   1655  -1530       C
ATOM     71  O   LEU A  12     -38.856  13.097  61.331  1.00111.88           O
ANISOU   71  O   LEU A  12    12137  14841  15532     54   1533  -1547       O
ATOM     72  N   ALA A  13     -40.882  13.272  60.348  1.00110.15           N
ANISOU   72  N   ALA A  13    11670  14385  15796    -15   1553  -1499       N
ATOM     73  CA  ALA A  13     -40.472  12.636  59.107  1.00111.27           C
ANISOU   73  CA  ALA A  13    11826  14551  15897     98   1289  -1489       C
ATOM     74  CB  ALA A  13     -41.658  12.465  58.196  1.00112.38           C
ANISOU   74  CB  ALA A  13    11837  14526  16333     73   1197  -1445       C
ATOM     75  C   ALA A  13     -39.365  13.451  58.446  1.00110.83           C
ANISOU   75  C   ALA A  13    11744  14681  15684    187   1208  -1539       C
ATOM     76  O   ALA A  13     -38.427  12.882  57.895  1.00110.65           O
ANISOU   76  O   ALA A  13    11801  14768  15469    306   1042  -1549       O
ATOM     77  N   GLU A  14     -39.486  14.783  58.514  1.00112.77           N
ANISOU   77  N   GLU A  14    11876  14958  16011    130   1327  -1566       N
ATOM     78  CA  GLU A  14     -38.432  15.686  58.081  1.00113.00           C
ANISOU   78  CA  GLU A  14    11882  15166  15885    172   1277  -1599       C
ATOM     79  CB  GLU A  14     -38.822  17.149  58.315  1.00115.62           C
ANISOU   79  CB  GLU A  14    12113  15472  16344     82   1416  -1625       C
ATOM     80  CG  GLU A  14     -37.894  18.145  57.636  1.00117.21           C
ANISOU   80  CG  GLU A  14    12273  15831  16428    100   1328  -1639       C
ATOM     81  CD  GLU A  14     -38.042  19.581  58.111  1.00118.95           C
ANISOU   81  CD  GLU A  14    12454  16032  16708      8   1455  -1669       C
ATOM     82  OE1 GLU A  14     -37.665  19.862  59.267  1.00120.68           O
ANISOU   82  OE1 GLU A  14    12767  16284  16800    -42   1587  -1692       O
ATOM     83  OE2 GLU A  14     -38.542  20.416  57.327  1.00119.53           O
ANISOU   83  OE2 GLU A  14    12422  16042  16949     -9   1408  -1670       O
ATOM     84  C   GLU A  14     -37.162  15.359  58.859  1.00111.25           C
ANISOU   84  C   GLU A  14    11796  15108  15363    207   1282  -1613       C
ATOM     85  O   GLU A  14     -36.119  15.100  58.264  1.00111.97           O
ANISOU   85  O   GLU A  14    11909  15359  15274    308   1140  -1616       O
ATOM     86  N   GLN A  15     -37.282  15.362  60.191  1.00109.21           N
ANISOU   86  N   GLN A  15    11630  14808  15058    126   1449  -1621       N
ATOM     87  CA  GLN A  15     -36.158  15.121  61.078  1.00108.33           C
ANISOU   87  CA  GLN A  15    11660  14824  14677    139   1453  -1631       C
ATOM     88  CB  GLN A  15     -36.584  15.289  62.534  1.00111.54           C
ANISOU   88  CB  GLN A  15    12178  15135  15067     25   1662  -1639       C
ATOM     89  CG  GLN A  15     -36.443  16.713  63.044  1.00115.06           C
ANISOU   89  CG  GLN A  15    12605  15612  15500    -56   1794  -1675       C
ATOM     90  CD  GLN A  15     -37.047  16.870  64.417  1.00118.87           C
ANISOU   90  CD  GLN A  15    13209  15975  15979   -155   2022  -1691       C
ATOM     91  OE1 GLN A  15     -38.254  16.725  64.610  1.00120.12           O
ANISOU   91  OE1 GLN A  15    13319  15985  16333   -198   2167  -1683       O
ATOM     92  NE2 GLN A  15     -36.200  17.171  65.389  1.00121.08           N
ANISOU   92  NE2 GLN A  15    13648  16323  16031   -195   2056  -1708       N
ATOM     93  C   GLN A  15     -35.616  13.717  60.844  1.00105.79           C
ANISOU   93  C   GLN A  15    11440  14538  14216    255   1288  -1613       C
ATOM     94  O   GLN A  15     -34.425  13.476  61.016  1.00106.52           O
ANISOU   94  O   GLN A  15    11599  14788  14084    328   1201  -1621       O
ATOM     95  N   ALA A  16     -36.504  12.808  60.432  1.00103.87           N
ANISOU   95  N   ALA A  16    11205  14143  14117    274   1232  -1587       N
ATOM     96  CA  ALA A  16     -36.147  11.415  60.230  1.00105.11           C
ANISOU   96  CA  ALA A  16    11490  14287  14157    385   1063  -1572       C
ATOM     97  CB  ALA A  16     -37.340  10.540  60.513  1.00106.88           C
ANISOU   97  CB  ALA A  16    11773  14292  14543    311   1085  -1527       C
ATOM     98  C   ALA A  16     -35.616  11.198  58.815  1.00105.50           C
ANISOU   98  C   ALA A  16    11484  14434  14166    542    862  -1586       C
ATOM     99  O   ALA A  16     -35.184  10.097  58.479  1.00105.86           O
ANISOU   99  O   ALA A  16    11641  14487  14094    674    700  -1588       O
ATOM    100  N   GLU A  17     -35.654  12.259  58.000  1.00105.73           N
ANISOU  100  N   GLU A  17    11357  14530  14282    530    875  -1597       N
ATOM    101  CA  GLU A  17     -35.225  12.216  56.610  1.00104.50           C
ANISOU  101  CA  GLU A  17    11147  14468  14088    661    711  -1606       C
ATOM    102  CB  GLU A  17     -33.730  11.902  56.504  1.00107.33           C
ANISOU  102  CB  GLU A  17    11549  15062  14167    809    625  -1628       C
ATOM    103  CG  GLU A  17     -32.830  12.976  57.089  1.00112.26           C
ANISOU  103  CG  GLU A  17    12097  15879  14676    741    729  -1631       C
ATOM    104  CD  GLU A  17     -31.342  12.742  56.876  1.00118.23           C
ANISOU  104  CD  GLU A  17    12843  16893  15183    883    639  -1638       C
ATOM    105  OE1 GLU A  17     -30.933  12.539  55.711  1.00119.50           O
ANISOU  105  OE1 GLU A  17    12955  17165  15285   1020    534  -1645       O
ATOM    106  OE2 GLU A  17     -30.592  12.755  57.877  1.00123.86           O
ANISOU  106  OE2 GLU A  17    13600  17699  15762    861    675  -1636       O
ATOM    107  C   GLU A  17     -36.077  11.204  55.847  1.00102.73           C
ANISOU  107  C   GLU A  17    10982  14059  13989    717    567  -1588       C
ATOM    108  O   GLU A  17     -35.651  10.664  54.830  1.00102.77           O
ANISOU  108  O   GLU A  17    11032  14115  13902    867    399  -1602       O
ATOM    109  N   ARG A  18     -37.287  10.961  56.360  1.00101.22           N
ANISOU  109  N   ARG A  18    10794  13655  14007    594    635  -1554       N
ATOM    110  CA  ARG A  18     -38.221  10.017  55.773  1.00101.32           C
ANISOU  110  CA  ARG A  18    10860  13464  14170    604    492  -1518       C
ATOM    111  CB  ARG A  18     -38.966   9.267  56.883  1.00100.23           C
ANISOU  111  CB  ARG A  18    10805  13165  14113    489    573  -1473       C
ATOM    112  CG  ARG A  18     -38.145   8.169  57.541  1.00 98.51           C
ANISOU  112  CG  ARG A  18    10795  12986  13648    572    503  -1481       C
ATOM    113  CD  ARG A  18     -38.934   7.333  58.528  1.00 97.76           C
ANISOU  113  CD  ARG A  18    10806  12711  13624    444    555  -1421       C
ATOM    114  NE  ARG A  18     -40.104   6.701  57.935  1.00 97.13           N
ANISOU  114  NE  ARG A  18    10715  12417  13771    384    439  -1358       N
ATOM    115  CZ  ARG A  18     -40.116   5.501  57.367  1.00 97.03           C
ANISOU  115  CZ  ARG A  18    10865  12290  13710    469    194  -1338       C
ATOM    116  NH1 ARG A  18     -39.011   4.778  57.306  1.00 96.75           N
ANISOU  116  NH1 ARG A  18    11015  12340  13406    643     50  -1386       N
ATOM    117  NH2 ARG A  18     -41.238   5.027  56.858  1.00 97.97           N
ANISOU  117  NH2 ARG A  18    10965  12204  14056    385     82  -1270       N
ATOM    118  C   ARG A  18     -39.188  10.772  54.867  1.00101.85           C
ANISOU  118  C   ARG A  18    10771  13428  14499    539    472  -1499       C
ATOM    119  O   ARG A  18     -40.398  10.583  54.951  1.00104.72           O
ANISOU  119  O   ARG A  18    11082  13595  15110    433    485  -1451       O
ATOM    120  N   TYR A  19     -38.630  11.600  53.977  1.00100.13           N
ANISOU  120  N   TYR A  19    10478  13343  14222    601    428  -1529       N
ATOM    121  CA  TYR A  19     -39.379  12.620  53.260  1.00 98.92           C
ANISOU  121  CA  TYR A  19    10173  13119  14293    527    431  -1517       C
ATOM    122  CB  TYR A  19     -38.441  13.453  52.386  1.00 97.40           C
ANISOU  122  CB  TYR A  19     9942  13118  13947    599    382  -1547       C
ATOM    123  CG  TYR A  19     -37.242  13.984  53.127  1.00 96.25           C
ANISOU  123  CG  TYR A  19     9791  13204  13573    606    510  -1575       C
ATOM    124  CD1 TYR A  19     -37.371  14.997  54.065  1.00 96.55           C
ANISOU  124  CD1 TYR A  19     9749  13257  13677    477    695  -1580       C
ATOM    125  CE1 TYR A  19     -36.276  15.488  54.755  1.00 97.26           C
ANISOU  125  CE1 TYR A  19     9850  13543  13560    469    784  -1597       C
ATOM    126  CZ  TYR A  19     -35.022  14.955  54.513  1.00 99.46           C
ANISOU  126  CZ  TYR A  19    10188  14024  13577    595    698  -1605       C
ATOM    127  OH  TYR A  19     -33.928  15.418  55.186  1.00101.80           O
ANISOU  127  OH  TYR A  19    10478  14515  13683    579    765  -1610       O
ATOM    128  CE2 TYR A  19     -34.875  13.940  53.583  1.00 99.43           C
ANISOU  128  CE2 TYR A  19    10252  14020  13505    745    535  -1608       C
ATOM    129  CD2 TYR A  19     -35.981  13.459  52.904  1.00 97.03           C
ANISOU  129  CD2 TYR A  19     9970  13503  13393    748    439  -1595       C
ATOM    130  C   TYR A  19     -40.532  12.011  52.468  1.00 99.57           C
ANISOU  130  C   TYR A  19    10257  12970  14605    511    267  -1474       C
ATOM    131  O   TYR A  19     -41.515  12.691  52.186  1.00 97.91           O
ANISOU  131  O   TYR A  19     9907  12633  14661    415    285  -1448       O
ATOM    132  N   ASP A  20     -40.403  10.726  52.123  1.00101.11           N
ANISOU  132  N   ASP A  20    10614  13101  14699    607     93  -1464       N
ATOM    133  CA  ASP A  20     -41.466  10.021  51.431  1.00103.13           C
ANISOU  133  CA  ASP A  20    10904  13121  15159    581    -94  -1413       C
ATOM    134  CB  ASP A  20     -41.027   8.614  51.016  1.00105.76           C
ANISOU  134  CB  ASP A  20    11471  13408  15302    723   -309  -1420       C
ATOM    135  CG  ASP A  20     -40.478   8.546  49.598  1.00106.46           C
ANISOU  135  CG  ASP A  20    11659  13547  15243    885   -511  -1458       C
ATOM    136  OD1 ASP A  20     -41.250   8.834  48.662  0.80105.92           O
ANISOU  136  OD1 ASP A  20    11549  13336  15356    844   -642  -1430       O
ATOM    137  OD2 ASP A  20     -39.284   8.203  49.439  0.80105.95           O
ANISOU  137  OD2 ASP A  20    11711  13662  14881   1057   -535  -1516       O
ATOM    138  C   ASP A  20     -42.737  10.090  52.272  1.00105.51           C
ANISOU  138  C   ASP A  20    11075  13250  15762    400     33  -1350       C
ATOM    139  O   ASP A  20     -43.774  10.521  51.774  1.00106.49           O
ANISOU  139  O   ASP A  20    11061  13228  16169    316    -11  -1309       O
ATOM    140  N   ASP A  21     -42.630   9.702  53.553  1.00108.82           N
ANISOU  140  N   ASP A  21    11533  13696  16115    342    198  -1341       N
ATOM    141  CA  ASP A  21     -43.725   9.792  54.510  1.00110.50           C
ANISOU  141  CA  ASP A  21    11623  13787  16572    172    377  -1282       C
ATOM    142  CB  ASP A  21     -43.335   9.255  55.892  1.00114.08           C
ANISOU  142  CB  ASP A  21    12190  14295  16858    130    542  -1280       C
ATOM    143  CG  ASP A  21     -42.999   7.773  55.947  1.00118.03           C
ANISOU  143  CG  ASP A  21    12923  14731  17191    186    360  -1253       C
ATOM    144  OD1 ASP A  21     -42.859   7.152  54.871  1.00121.05           O
ANISOU  144  OD1 ASP A  21    13406  15051  17534    293     99  -1255       O
ATOM    145  OD2 ASP A  21     -42.872   7.253  57.074  1.00118.97           O
ANISOU  145  OD2 ASP A  21    13143  14851  17207    125    473  -1233       O
ATOM    146  C   ASP A  21     -44.120  11.255  54.680  1.00108.13           C
ANISOU  146  C   ASP A  21    11105  13530  16447    102    573  -1306       C
ATOM    147  O   ASP A  21     -45.292  11.604  54.571  1.00107.68           O
ANISOU  147  O   ASP A  21    10875  13332  16703      5    608  -1259       O
ATOM    148  N   MET A  22     -43.111  12.090  54.951  1.00105.99           N
ANISOU  148  N   MET A  22    10847  13451  15971    156    686  -1376       N
ATOM    149  CA  MET A  22     -43.278  13.509  55.207  1.00105.19           C
ANISOU  149  CA  MET A  22    10590  13401  15976    103    864  -1410       C
ATOM    150  CB  MET A  22     -41.927  14.228  55.115  1.00102.71           C
ANISOU  150  CB  MET A  22    10335  13304  15385    180    877  -1474       C
ATOM    151  CG  MET A  22     -41.886  15.561  55.834  1.00101.32           C
ANISOU  151  CG  MET A  22    10069  13189  15238    112   1090  -1513       C
ATOM    152  SD  MET A  22     -40.516  16.613  55.293  1.00 96.78           S
ANISOU  152  SD  MET A  22     9514  12836  14421    169   1034  -1560       S
ATOM    153  CE  MET A  22     -41.059  18.194  55.932  1.00 97.55           C
ANISOU  153  CE  MET A  22     9494  12885  14684     66   1235  -1593       C
ATOM    154  C   MET A  22     -44.245  14.096  54.182  1.00105.69           C
ANISOU  154  C   MET A  22    10490  13329  16338     77    756  -1386       C
ATOM    155  O   MET A  22     -45.248  14.698  54.556  1.00104.75           O
ANISOU  155  O   MET A  22    10203  13108  16487     -8    892  -1369       O
ATOM    156  N   ALA A  23     -43.936  13.880  52.897  1.00106.44           N
ANISOU  156  N   ALA A  23    10644  13419  16377    161    508  -1384       N
ATOM    157  CA  ALA A  23     -44.673  14.455  51.784  1.00107.12           C
ANISOU  157  CA  ALA A  23    10616  13383  16699    148    358  -1364       C
ATOM    158  CB  ALA A  23     -43.943  14.192  50.491  1.00105.88           C
ANISOU  158  CB  ALA A  23    10595  13280  16355    260    113  -1378       C
ATOM    159  C   ALA A  23     -46.097  13.910  51.753  1.00109.35           C
ANISOU  159  C   ALA A  23    10789  13435  17323     59    301  -1287       C
ATOM    160  O   ALA A  23     -47.036  14.664  51.515  1.00111.59           O
ANISOU  160  O   ALA A  23    10888  13605  17903      0    313  -1267       O
ATOM    161  N   ALA A  24     -46.240  12.605  52.010  1.00109.76           N
ANISOU  161  N   ALA A  24    10953  13417  17335     49    229  -1240       N
ATOM    162  CA  ALA A  24     -47.544  11.968  52.088  1.00112.40           C
ANISOU  162  CA  ALA A  24    11185  13542  17979    -60    174  -1147       C
ATOM    163  CB  ALA A  24     -47.384  10.485  52.314  1.00113.59           C
ANISOU  163  CB  ALA A  24    11529  13636  17991    -59     58  -1102       C
ATOM    164  C   ALA A  24     -48.376  12.624  53.189  1.00114.04           C
ANISOU  164  C   ALA A  24    11171  13734  18422   -173    471  -1129       C
ATOM    165  O   ALA A  24     -49.569  12.853  53.003  1.00115.38           O
ANISOU  165  O   ALA A  24    11136  13758  18944   -254    459  -1069       O
ATOM    166  N   CYS A  25     -47.726  12.930  54.322  1.00114.49           N
ANISOU  166  N   CYS A  25    11276  13945  18281   -170    732  -1183       N
ATOM    167  CA  CYS A  25     -48.358  13.605  55.447  1.00116.15           C
ANISOU  167  CA  CYS A  25    11321  14161  18646   -253   1045  -1186       C
ATOM    168  CB  CYS A  25     -47.352  13.893  56.558  1.00117.38           C
ANISOU  168  CB  CYS A  25    11614  14492  18494   -229   1272  -1258       C
ATOM    169  SG  CYS A  25     -47.019  12.493  57.661  1.00122.38           S
ANISOU  169  SG  CYS A  25    12450  15144  18904   -283   1346  -1213       S
ATOM    170  C   CYS A  25     -48.945  14.934  54.978  1.00114.80           C
ANISOU  170  C   CYS A  25    10938  13949  18728   -243   1079  -1217       C
ATOM    171  O   CYS A  25     -50.121  15.216  55.192  1.00115.42           O
ANISOU  171  O   CYS A  25    10798  13917  19138   -310   1181  -1174       O
ATOM    172  N   MET A  26     -48.101  15.734  54.323  1.00112.33           N
ANISOU  172  N   MET A  26    10693  13730  18256   -158    986  -1288       N
ATOM    173  CA  MET A  26     -48.477  17.067  53.891  1.00112.77           C
ANISOU  173  CA  MET A  26    10595  13751  18499   -144   1000  -1326       C
ATOM    174  CB  MET A  26     -47.243  17.907  53.561  1.00112.59           C
ANISOU  174  CB  MET A  26    10699  13884  18194    -75    963  -1403       C
ATOM    175  CG  MET A  26     -46.287  18.033  54.726  1.00113.45           C
ANISOU  175  CG  MET A  26    10935  14162  18009    -71   1183  -1457       C
ATOM    176  SD  MET A  26     -47.153  18.327  56.288  1.00117.99           S
ANISOU  176  SD  MET A  26    11398  14687  18743   -141   1542  -1469       S
ATOM    177  CE  MET A  26     -47.672  20.030  56.075  1.00117.74           C
ANISOU  177  CE  MET A  26    11207  14595  18934   -122   1609  -1529       C
ATOM    178  C   MET A  26     -49.377  16.977  52.666  1.00113.77           C
ANISOU  178  C   MET A  26    10603  13702  18921   -153    738  -1266       C
ATOM    179  O   MET A  26     -50.213  17.851  52.462  1.00118.64           O
ANISOU  179  O   MET A  26    11027  14220  19829   -167    758  -1266       O
ATOM    180  N   LYS A  27     -49.191  15.926  51.858  1.00111.66           N
ANISOU  180  N   LYS A  27    10467  13386  18572   -137    481  -1217       N
ATOM    181  CA  LYS A  27     -50.086  15.653  50.745  1.00111.97           C
ANISOU  181  CA  LYS A  27    10427  13232  18882   -161    205  -1147       C
ATOM    182  CB  LYS A  27     -49.663  14.388  49.992  1.00111.07           C
ANISOU  182  CB  LYS A  27    10534  13079  18587   -126    -65  -1110       C
ATOM    183  C   LYS A  27     -51.500  15.490  51.295  1.00114.59           C
ANISOU  183  C   LYS A  27    10510  13418  19611   -264    308  -1069       C
ATOM    184  O   LYS A  27     -52.476  15.774  50.603  1.00117.11           O
ANISOU  184  O   LYS A  27    10657  13576  20262   -296    155  -1017       O
ATOM    185  N   SER A  28     -51.586  15.037  52.552  1.00114.01           N
ANISOU  185  N   SER A  28    10415  13406  19495   -319    570  -1054       N
ATOM    186  CA  SER A  28     -52.866  14.855  53.212  1.00114.30           C
ANISOU  186  CA  SER A  28    10207  13342  19879   -425    724   -973       C
ATOM    187  CB  SER A  28     -52.826  13.735  54.226  1.00116.33           C
ANISOU  187  CB  SER A  28    10552  13635  20012   -506    870   -918       C
ATOM    188  OG  SER A  28     -53.938  12.862  54.054  1.00118.56           O
ANISOU  188  OG  SER A  28    10698  13756  20590   -626    751   -783       O
ATOM    189  C   SER A  28     -53.331  16.179  53.812  1.00112.61           C
ANISOU  189  C   SER A  28     9774  13162  19849   -403    997  -1033       C
ATOM    190  O   SER A  28     -54.496  16.539  53.674  1.00116.41           O
ANISOU  190  O   SER A  28     9986  13525  20718   -438   1010   -984       O
ATOM    191  N   VAL A  29     -52.405  16.911  54.443  1.00107.83           N
ANISOU  191  N   VAL A  29     9291  12711  18968   -337   1196  -1140       N
ATOM    192  CA  VAL A  29     -52.704  18.229  54.985  1.00107.12           C
ANISOU  192  CA  VAL A  29     9054  12646  19001   -296   1434  -1216       C
ATOM    193  CB  VAL A  29     -51.464  18.863  55.644  1.00104.58           C
ANISOU  193  CB  VAL A  29     8941  12494  18300   -239   1596  -1325       C
ATOM    194  CG1 VAL A  29     -51.613  20.364  55.825  1.00103.90           C
ANISOU  194  CG1 VAL A  29     8761  12403  18312   -178   1729  -1414       C
ATOM    195  CG2 VAL A  29     -51.156  18.208  56.981  1.00104.66           C
ANISOU  195  CG2 VAL A  29     9062  12602  18101   -286   1861  -1324       C
ATOM    196  C   VAL A  29     -53.316  19.103  53.888  1.00107.02           C
ANISOU  196  C   VAL A  29     8877  12504  19279   -254   1228  -1219       C
ATOM    197  O   VAL A  29     -54.374  19.696  54.081  1.00110.56           O
ANISOU  197  O   VAL A  29     9070  12863  20073   -252   1338  -1209       O
ATOM    198  N   THR A  30     -52.662  19.140  52.723  1.00104.36           N
ANISOU  198  N   THR A  30     8690  12157  18804   -218    924  -1228       N
ATOM    199  CA  THR A  30     -53.221  19.764  51.534  1.00105.42           C
ANISOU  199  CA  THR A  30     8715  12147  19193   -195    664  -1211       C
ATOM    200  CB  THR A  30     -52.330  19.521  50.309  1.00104.42           C
ANISOU  200  CB  THR A  30     8820  12035  18818   -166    344  -1212       C
ATOM    201  OG1 THR A  30     -50.961  19.671  50.681  1.00103.30           O
ANISOU  201  OG1 THR A  30     8899  12092  18255   -123    451  -1286       O
ATOM    202  CG2 THR A  30     -52.636  20.451  49.156  1.00105.42           C
ANISOU  202  CG2 THR A  30     8896  12041  19116   -138    102  -1218       C
ATOM    203  C   THR A  30     -54.621  19.209  51.283  1.00108.90           C
ANISOU  203  C   THR A  30     8908  12408  20060   -261    567  -1103       C
ATOM    204  O   THR A  30     -55.586  19.968  51.216  1.00111.39           O
ANISOU  204  O   THR A  30     8975  12617  20730   -248    594  -1097       O
ATOM    205  N   GLU A  31     -54.712  17.875  51.169  1.00109.34           N
ANISOU  205  N   GLU A  31     9034  12429  20080   -332    447  -1013       N
ATOM    206  CA  GLU A  31     -55.956  17.174  50.886  1.00110.52           C
ANISOU  206  CA  GLU A  31     8977  12407  20608   -424    311   -887       C
ATOM    207  CB  GLU A  31     -55.736  15.659  50.835  1.00108.04           C
ANISOU  207  CB  GLU A  31     8839  12073  20136   -500    172   -803       C
ATOM    208  C   GLU A  31     -57.028  17.569  51.900  1.00113.36           C
ANISOU  208  C   GLU A  31     9009  12759  21300   -460    626   -862       C
ATOM    209  O   GLU A  31     -58.215  17.474  51.602  1.00117.36           O
ANISOU  209  O   GLU A  31     9247  13124  22218   -517    532   -767       O
ATOM    210  N   GLN A  32     -56.605  18.030  53.085  1.00113.89           N
ANISOU  210  N   GLN A  32     9101  12981  21188   -423    995   -945       N
ATOM    211  CA  GLN A  32     -57.535  18.522  54.091  1.00118.25           C
ANISOU  211  CA  GLN A  32     9370  13547  22011   -427   1337   -944       C
ATOM    212  CB  GLN A  32     -56.839  18.774  55.430  1.00116.89           C
ANISOU  212  CB  GLN A  32     9336  13550  21527   -397   1721  -1036       C
ATOM    213  CG  GLN A  32     -56.752  17.538  56.316  1.00117.81           C
ANISOU  213  CG  GLN A  32     9541  13735  21485   -509   1878   -960       C
ATOM    214  CD  GLN A  32     -56.942  17.845  57.783  1.00120.62           C
ANISOU  214  CD  GLN A  32     9839  14198  21790   -510   2329  -1002       C
ATOM    215  OE1 GLN A  32     -56.991  19.000  58.201  1.00121.30           O
ANISOU  215  OE1 GLN A  32     9860  14319  21906   -409   2537  -1107       O
ATOM    216  NE2 GLN A  32     -57.062  16.800  58.586  1.00122.69           N
ANISOU  216  NE2 GLN A  32    10146  14504  21965   -627   2480   -918       N
ATOM    217  C   GLN A  32     -58.256  19.764  53.569  1.00121.47           C
ANISOU  217  C   GLN A  32     9541  13853  22759   -340   1283   -986       C
ATOM    218  O   GLN A  32     -59.321  20.124  54.068  1.00124.35           O
ANISOU  218  O   GLN A  32     9596  14179  23470   -333   1481   -961       O
ATOM    219  N   GLY A  33     -57.668  20.400  52.553  1.00122.26           N
ANISOU  219  N   GLY A  33     9790  13908  22754   -273   1013  -1045       N
ATOM    220  CA  GLY A  33     -58.323  21.474  51.827  1.00128.81           C
ANISOU  220  CA  GLY A  33    10437  14603  23902   -201    863  -1069       C
ATOM    221  C   GLY A  33     -58.206  22.822  52.534  1.00134.04           C
ANISOU  221  C   GLY A  33    11059  15324  24544    -85   1135  -1200       C
ATOM    222  O   GLY A  33     -59.142  23.618  52.499  1.00139.13           O
ANISOU  222  O   GLY A  33    11444  15867  25552    -18   1171  -1214       O
ATOM    223  N   ALA A  34     -57.046  23.073  53.157  1.00134.31           N
ANISOU  223  N   ALA A  34    11359  15513  24157    -57   1307  -1295       N
ATOM    224  CA  ALA A  34     -56.785  24.324  53.855  1.00134.80           C
ANISOU  224  CA  ALA A  34    11452  15625  24138     44   1543  -1424       C
ATOM    225  CB  ALA A  34     -56.574  24.061  55.327  1.00134.14           C
ANISOU  225  CB  ALA A  34    11417  15684  23865     37   1948  -1463       C
ATOM    226  C   ALA A  34     -55.572  25.020  53.244  1.00133.76           C
ANISOU  226  C   ALA A  34    11607  15537  23675     72   1354  -1498       C
ATOM    227  O   ALA A  34     -54.676  24.362  52.719  1.00132.30           O
ANISOU  227  O   ALA A  34    11637  15424  23206     16   1176  -1466       O
ATOM    228  N   GLU A  35     -55.556  26.356  53.321  1.00137.77           N
ANISOU  228  N   GLU A  35    12117  16002  24224    160   1397  -1594       N
ATOM    229  CA  GLU A  35     -54.380  27.115  52.926  1.00139.44           C
ANISOU  229  CA  GLU A  35    12600  16271  24107    169   1264  -1660       C
ATOM    230  CB  GLU A  35     -54.695  28.594  52.664  1.00148.01           C
ANISOU  230  CB  GLU A  35    13643  17231  25360    256   1199  -1738       C
ATOM    231  CG  GLU A  35     -55.202  29.385  53.862  1.00160.94           C
ANISOU  231  CG  GLU A  35    15187  18853  27108    358   1536  -1836       C
ATOM    232  CD  GLU A  35     -54.200  30.324  54.522  1.00167.54           C
ANISOU  232  CD  GLU A  35    16285  19767  27602    385   1660  -1945       C
ATOM    233  OE1 GLU A  35     -53.563  31.130  53.808  1.00166.97           O
ANISOU  233  OE1 GLU A  35    16377  19662  27403    372   1426  -1968       O
ATOM    234  OE2 GLU A  35     -54.053  30.243  55.756  1.00176.02           O
ANISOU  234  OE2 GLU A  35    17414  20934  28530    407   1984  -2000       O
ATOM    235  C   GLU A  35     -53.286  26.875  53.961  1.00136.67           C
ANISOU  235  C   GLU A  35    12475  16113  23339    143   1502  -1710       C
ATOM    236  O   GLU A  35     -53.317  27.435  55.056  1.00137.73           O
ANISOU  236  O   GLU A  35    12622  16283  23426    191   1788  -1789       O
ATOM    237  N   LEU A  36     -52.339  26.006  53.593  1.00134.61           N
ANISOU  237  N   LEU A  36    12397  15968  22778     73   1372  -1662       N
ATOM    238  CA  LEU A  36     -51.269  25.584  54.482  1.00134.04           C
ANISOU  238  CA  LEU A  36    12534  16078  22317     43   1551  -1691       C
ATOM    239  CB  LEU A  36     -50.347  24.613  53.738  1.00129.19           C
ANISOU  239  CB  LEU A  36    12082  15563  21440     -7   1331  -1630       C
ATOM    240  CG  LEU A  36     -51.014  23.630  52.778  1.00127.44           C
ANISOU  240  CG  LEU A  36    11756  15237  21425    -33   1101  -1534       C
ATOM    241  CD1 LEU A  36     -49.963  22.898  51.964  1.00124.72           C
ANISOU  241  CD1 LEU A  36    11619  14992  20776    -49    876  -1500       C
ATOM    242  CD2 LEU A  36     -51.884  22.635  53.527  1.00129.78           C
ANISOU  242  CD2 LEU A  36    11908  15497  21904    -68   1272  -1478       C
ATOM    243  C   LEU A  36     -50.487  26.808  54.949  1.00135.16           C
ANISOU  243  C   LEU A  36    12835  16278  22240     72   1638  -1788       C
ATOM    244  O   LEU A  36     -50.206  27.708  54.157  1.00137.18           O
ANISOU  244  O   LEU A  36    13142  16488  22491     82   1439  -1807       O
ATOM    245  N   SER A  37     -50.148  26.835  56.242  1.00134.30           N
ANISOU  245  N   SER A  37    12822  16260  21945     75   1924  -1842       N
ATOM    246  CA  SER A  37     -49.359  27.925  56.790  1.00132.84           C
ANISOU  246  CA  SER A  37    12821  16125  21527     89   2001  -1930       C
ATOM    247  CB  SER A  37     -49.258  27.828  58.287  1.00137.37           C
ANISOU  247  CB  SER A  37    13484  16761  21948     97   2332  -1985       C
ATOM    248  OG  SER A  37     -48.433  26.738  58.678  1.00135.71           O
ANISOU  248  OG  SER A  37    13411  16702  21451     30   2363  -1940       O
ATOM    249  C   SER A  37     -47.979  27.912  56.146  1.00127.33           C
ANISOU  249  C   SER A  37    12322  15561  20495     27   1780  -1904       C
ATOM    250  O   SER A  37     -47.456  26.848  55.837  1.00124.64           O
ANISOU  250  O   SER A  37    12026  15326  20002    -11   1695  -1842       O
ATOM    251  N   ASN A  38     -47.403  29.103  55.953  1.00124.63           N
ANISOU  251  N   ASN A  38    12096  15215  20040     21   1690  -1950       N
ATOM    252  CA  ASN A  38     -46.093  29.240  55.336  1.00120.03           C
ANISOU  252  CA  ASN A  38    11680  14773  19151    -48   1492  -1917       C
ATOM    253  CB  ASN A  38     -45.588  30.685  55.389  1.00120.04           C
ANISOU  253  CB  ASN A  38    11811  14747  19051    -72   1434  -1967       C
ATOM    254  CG  ASN A  38     -46.573  31.683  54.816  1.00121.16           C
ANISOU  254  CG  ASN A  38    11848  14678  19509    -20   1332  -1998       C
ATOM    255  OD1 ASN A  38     -47.777  31.590  55.053  0.80122.40           O
ANISOU  255  OD1 ASN A  38    11833  14695  19977     62   1445  -2026       O
ATOM    256  ND2 ASN A  38     -46.071  32.649  54.065  1.00121.17           N
ANISOU  256  ND2 ASN A  38    11945  14654  19437    -71   1113  -1987       N
ATOM    257  C   ASN A  38     -45.122  28.232  55.952  1.00116.96           C
ANISOU  257  C   ASN A  38    11411  14577  18448    -86   1583  -1892       C
ATOM    258  O   ASN A  38     -44.198  27.772  55.286  1.00114.47           O
ANISOU  258  O   ASN A  38    11166  14401  17926   -122   1420  -1839       O
ATOM    259  N   GLU A  39     -45.366  27.878  57.221  1.00116.03           N
ANISOU  259  N   GLU A  39    11318  14466  18302    -70   1846  -1930       N
ATOM    260  CA  GLU A  39     -44.641  26.817  57.898  1.00113.85           C
ANISOU  260  CA  GLU A  39    11149  14339  17770    -99   1938  -1906       C
ATOM    261  CB  GLU A  39     -45.000  26.787  59.384  1.00116.65           C
ANISOU  261  CB  GLU A  39    11560  14665  18097    -89   2243  -1961       C
ATOM    262  CG  GLU A  39     -44.300  25.679  60.153  1.00117.97           C
ANISOU  262  CG  GLU A  39    11856  14964  18002   -125   2330  -1933       C
ATOM    263  CD  GLU A  39     -45.235  24.737  60.893  1.00120.66           C
ANISOU  263  CD  GLU A  39    12123  15244  18476   -119   2544  -1916       C
ATOM    264  OE1 GLU A  39     -46.460  24.791  60.635  1.00121.73           O
ANISOU  264  OE1 GLU A  39    12061  15250  18939    -86   2602  -1908       O
ATOM    265  OE2 GLU A  39     -44.739  23.941  61.718  1.00120.81           O
ANISOU  265  OE2 GLU A  39    12277  15345  18277   -152   2643  -1902       O
ATOM    266  C   GLU A  39     -44.959  25.477  57.236  1.00112.07           C
ANISOU  266  C   GLU A  39    10825  14123  17632    -90   1837  -1831       C
ATOM    267  O   GLU A  39     -44.047  24.794  56.777  1.00110.49           O
ANISOU  267  O   GLU A  39    10708  14057  17216   -104   1697  -1788       O
ATOM    268  N   GLU A  40     -46.254  25.120  57.202  1.00110.44           N
ANISOU  268  N   GLU A  40    10441  13773  17745    -64   1905  -1814       N
ATOM    269  CA  GLU A  40     -46.748  23.902  56.573  1.00107.32           C
ANISOU  269  CA  GLU A  40     9950  13344  17483    -67   1792  -1737       C
ATOM    270  CB  GLU A  40     -48.278  23.884  56.546  1.00107.69           C
ANISOU  270  CB  GLU A  40     9764  13214  17939    -51   1864  -1717       C
ATOM    271  CG  GLU A  40     -48.951  23.927  57.902  1.00108.03           C
ANISOU  271  CG  GLU A  40     9751  13228  18065    -49   2200  -1751       C
ATOM    272  CD  GLU A  40     -50.424  24.285  57.803  1.00109.20           C
ANISOU  272  CD  GLU A  40     9633  13216  18642    -15   2277  -1743       C
ATOM    273  OE1 GLU A  40     -51.100  23.766  56.895  1.00109.89           O
ANISOU  273  OE1 GLU A  40     9563  13213  18977    -28   2090  -1668       O
ATOM    274  OE2 GLU A  40     -50.886  25.100  58.617  1.00109.64           O
ANISOU  274  OE2 GLU A  40     9642  13232  18784     32   2514  -1813       O
ATOM    275  C   GLU A  40     -46.280  23.857  55.121  1.00105.08           C
ANISOU  275  C   GLU A  40     9684  13080  17159    -61   1478  -1695       C
ATOM    276  O   GLU A  40     -45.673  22.881  54.686  1.00102.13           O
ANISOU  276  O   GLU A  40     9393  12795  16615    -59   1353  -1652       O
ATOM    277  N   ARG A  41     -46.609  24.924  54.383  1.00105.37           N
ANISOU  277  N   ARG A  41     9653  13024  17357    -50   1356  -1712       N
ATOM    278  CA  ARG A  41     -46.190  25.155  53.012  1.00103.36           C
ANISOU  278  CA  ARG A  41     9434  12778  17059    -53   1071  -1678       C
ATOM    279  CB  ARG A  41     -46.293  26.658  52.726  1.00105.34           C
ANISOU  279  CB  ARG A  41     9673  12952  17399    -59   1017  -1720       C
ATOM    280  CG  ARG A  41     -46.278  27.044  51.256  1.00105.89           C
ANISOU  280  CG  ARG A  41     9744  12961  17525    -72    721  -1678       C
ATOM    281  CD  ARG A  41     -44.951  27.552  50.732  1.00104.77           C
ANISOU  281  CD  ARG A  41     9768  12982  17055   -119    600  -1666       C
ATOM    282  NE  ARG A  41     -44.353  28.654  51.476  1.00105.39           N
ANISOU  282  NE  ARG A  41     9931  13119  16991   -158    710  -1716       N
ATOM    283  CZ  ARG A  41     -44.722  29.929  51.399  1.00106.95           C
ANISOU  283  CZ  ARG A  41    10125  13187  17324   -173    666  -1750       C
ATOM    284  NH1 ARG A  41     -45.723  30.296  50.615  1.00108.75           N
ANISOU  284  NH1 ARG A  41    10248  13218  17852   -145    518  -1741       N
ATOM    285  NH2 ARG A  41     -44.089  30.837  52.119  1.00107.71           N
ANISOU  285  NH2 ARG A  41    10332  13336  17255   -214    753  -1792       N
ATOM    286  C   ARG A  41     -44.759  24.657  52.849  1.00100.34           C
ANISOU  286  C   ARG A  41     9225  12608  16288    -65   1005  -1662       C
ATOM    287  O   ARG A  41     -44.512  23.715  52.102  1.00 97.82           O
ANISOU  287  O   ARG A  41     8942  12330  15895    -44    853  -1614       O
ATOM    288  N   ASN A  42     -43.844  25.287  53.597  1.00100.98           N
ANISOU  288  N   ASN A  42     9415  12819  16131    -92   1121  -1702       N
ATOM    289  CA  ASN A  42     -42.422  24.997  53.557  1.00101.93           C
ANISOU  289  CA  ASN A  42     9675  13160  15893   -106   1073  -1686       C
ATOM    290  CB  ASN A  42     -41.643  25.838  54.571  1.00104.73           C
ANISOU  290  CB  ASN A  42    10129  13611  16050   -154   1211  -1729       C
ATOM    291  CG  ASN A  42     -41.619  27.310  54.217  1.00107.83           C
ANISOU  291  CG  ASN A  42    10530  13946  16492   -202   1136  -1747       C
ATOM    292  OD1 ASN A  42     -41.926  27.691  53.088  1.00109.53           O
ANISOU  292  OD1 ASN A  42    10692  14092  16831   -206    957  -1719       O
ATOM    293  ND2 ASN A  42     -41.260  28.147  55.175  1.00110.47           N
ANISOU  293  ND2 ASN A  42    10954  14295  16725   -244   1257  -1793       N
ATOM    294  C   ASN A  42     -42.178  23.507  53.773  1.00101.09           C
ANISOU  294  C   ASN A  42     9607  13130  15670    -64   1093  -1659       C
ATOM    295  O   ASN A  42     -41.317  22.927  53.119  1.00100.86           O
ANISOU  295  O   ASN A  42     9647  13239  15436    -33    960  -1628       O
ATOM    296  N   LEU A  43     -42.951  22.901  54.679  1.00100.10           N
ANISOU  296  N   LEU A  43     9442  12912  15677    -60   1259  -1669       N
ATOM    297  CA  LEU A  43     -42.779  21.497  55.015  1.00 99.01           C
ANISOU  297  CA  LEU A  43     9362  12821  15433    -33   1278  -1640       C
ATOM    298  CB  LEU A  43     -43.553  21.176  56.300  1.00 99.91           C
ANISOU  298  CB  LEU A  43     9449  12848  15662    -63   1519  -1654       C
ATOM    299  CG  LEU A  43     -43.050  21.883  57.560  1.00100.67           C
ANISOU  299  CG  LEU A  43     9641  13016  15594    -96   1731  -1710       C
ATOM    300  CD1 LEU A  43     -44.109  21.894  58.650  1.00101.27           C
ANISOU  300  CD1 LEU A  43     9659  12970  15849   -121   1987  -1730       C
ATOM    301  CD2 LEU A  43     -41.755  21.270  58.074  1.00100.50           C
ANISOU  301  CD2 LEU A  43     9791  13172  15223    -93   1723  -1707       C
ATOM    302  C   LEU A  43     -43.206  20.621  53.837  1.00 98.34           C
ANISOU  302  C   LEU A  43     9240  12662  15462      7   1063  -1588       C
ATOM    303  O   LEU A  43     -42.510  19.663  53.504  1.00 97.66           O
ANISOU  303  O   LEU A  43     9256  12671  15177     56    956  -1567       O
ATOM    304  N   LEU A  44     -44.332  20.972  53.197  1.00 97.67           N
ANISOU  304  N   LEU A  44     9019  12399  15692     -6    986  -1569       N
ATOM    305  CA  LEU A  44     -44.819  20.246  52.032  1.00 95.69           C
ANISOU  305  CA  LEU A  44     8745  12044  15566     20    753  -1517       C
ATOM    306  CB  LEU A  44     -46.118  20.876  51.520  1.00 96.66           C
ANISOU  306  CB  LEU A  44     8695  11960  16072     -7    687  -1498       C
ATOM    307  CG  LEU A  44     -46.506  20.491  50.090  1.00 96.98           C
ANISOU  307  CG  LEU A  44     8737  11885  16226     10    389  -1447       C
ATOM    308  CD1 LEU A  44     -47.009  19.058  50.019  1.00 98.29           C
ANISOU  308  CD1 LEU A  44     8918  11961  16463     13    306  -1389       C
ATOM    309  CD2 LEU A  44     -47.544  21.444  49.526  1.00 99.25           C
ANISOU  309  CD2 LEU A  44     8866  11989  16853    -14    299  -1438       C
ATOM    310  C   LEU A  44     -43.754  20.269  50.942  1.00 94.06           C
ANISOU  310  C   LEU A  44     8662  11969  15107     69    554  -1513       C
ATOM    311  O   LEU A  44     -43.399  19.228  50.392  1.00 94.67           O
ANISOU  311  O   LEU A  44     8837  12079  15053    126    418  -1488       O
ATOM    312  N   SER A  45     -43.269  21.477  50.637  1.00 91.92           N
ANISOU  312  N   SER A  45     8389  11766  14768     45    540  -1536       N
ATOM    313  CA  SER A  45     -42.210  21.648  49.662  1.00 88.13           C
ANISOU  313  CA  SER A  45     8010  11438  14035     73    388  -1524       C
ATOM    314  CB  SER A  45     -41.830  23.084  49.506  1.00 87.20           C
ANISOU  314  CB  SER A  45     7877  11370  13881     11    392  -1537       C
ATOM    315  OG  SER A  45     -40.771  23.198  48.571  1.00 87.82           O
ANISOU  315  OG  SER A  45     8045  11619  13701     25    261  -1511       O
ATOM    316  C   SER A  45     -41.018  20.789  50.060  1.00 86.21           C
ANISOU  316  C   SER A  45     7881  11409  13465    132    439  -1531       C
ATOM    317  O   SER A  45     -40.659  19.883  49.318  1.00 87.12           O
ANISOU  317  O   SER A  45     8078  11571  13452    212    303  -1513       O
ATOM    318  N   VAL A  46     -40.459  21.048  51.251  1.00 85.47           N
ANISOU  318  N   VAL A  46     7801  11428  13245    102    627  -1560       N
ATOM    319  CA  VAL A  46     -39.287  20.332  51.739  1.00 86.03           C
ANISOU  319  CA  VAL A  46     7968  11703  13014    155    673  -1566       C
ATOM    320  CB  VAL A  46     -39.020  20.560  53.245  1.00 87.67           C
ANISOU  320  CB  VAL A  46     8197  11959  13152    104    883  -1596       C
ATOM    321  CG1 VAL A  46     -38.057  19.528  53.820  1.00 88.31           C
ANISOU  321  CG1 VAL A  46     8381  12197  12976    168    907  -1598       C
ATOM    322  CG2 VAL A  46     -38.508  21.963  53.544  1.00 87.33           C
ANISOU  322  CG2 VAL A  46     8140  11995  13044     21    944  -1611       C
ATOM    323  C   VAL A  46     -39.456  18.852  51.417  1.00 85.18           C
ANISOU  323  C   VAL A  46     7927  11553  12884    250    576  -1551       C
ATOM    324  O   VAL A  46     -38.594  18.252  50.779  1.00 84.96           O
ANISOU  324  O   VAL A  46     7979  11663  12636    344    467  -1546       O
ATOM    325  N   ALA A  47     -40.595  18.300  51.844  1.00 85.84           N
ANISOU  325  N   ALA A  47     7974  11438  13200    224    616  -1542       N
ATOM    326  CA  ALA A  47     -40.936  16.903  51.643  1.00 88.18           C
ANISOU  326  CA  ALA A  47     8342  11646  13513    286    513  -1518       C
ATOM    327  CB  ALA A  47     -42.315  16.650  52.193  1.00 89.43           C
ANISOU  327  CB  ALA A  47     8410  11586  13980    207    586  -1491       C
ATOM    328  C   ALA A  47     -40.832  16.526  50.165  1.00 88.93           C
ANISOU  328  C   ALA A  47     8498  11723  13568    368    270  -1500       C
ATOM    329  O   ALA A  47     -40.031  15.670  49.797  1.00 90.23           O
ANISOU  329  O   ALA A  47     8790  11993  13499    480    176  -1508       O
ATOM    330  N   TYR A  48     -41.623  17.197  49.321  1.00 88.67           N
ANISOU  330  N   TYR A  48     8384  11551  13753    322    165  -1480       N
ATOM    331  CA  TYR A  48     -41.672  16.875  47.906  1.00 88.97           C
ANISOU  331  CA  TYR A  48     8501  11533  13769    386    -75  -1460       C
ATOM    332  CB  TYR A  48     -42.905  17.492  47.253  1.00 89.96           C
ANISOU  332  CB  TYR A  48     8521  11433  14226    308   -189  -1427       C
ATOM    333  CG  TYR A  48     -44.098  16.576  47.243  1.00 92.92           C
ANISOU  333  CG  TYR A  48     8871  11571  14862    285   -290  -1384       C
ATOM    334  CD1 TYR A  48     -44.049  15.349  46.600  1.00 93.67           C
ANISOU  334  CD1 TYR A  48     9124  11603  14863    362   -484  -1364       C
ATOM    335  CE1 TYR A  48     -45.145  14.502  46.578  1.00 95.85           C
ANISOU  335  CE1 TYR A  48     9384  11651  15383    319   -603  -1309       C
ATOM    336  CZ  TYR A  48     -46.317  14.883  47.206  1.00 97.58           C
ANISOU  336  CZ  TYR A  48     9394  11723  15956    199   -506  -1270       C
ATOM    337  OH  TYR A  48     -47.398  14.051  47.186  1.00102.68           O
ANISOU  337  OH  TYR A  48     9999  12156  16856    137   -624  -1198       O
ATOM    338  CE2 TYR A  48     -46.384  16.103  47.856  1.00 96.62           C
ANISOU  338  CE2 TYR A  48     9108  11672  15931    145   -290  -1300       C
ATOM    339  CD2 TYR A  48     -45.279  16.937  47.868  1.00 95.03           C
ANISOU  339  CD2 TYR A  48     8956  11677  15472    186   -195  -1359       C
ATOM    340  C   TYR A  48     -40.395  17.289  47.185  1.00 89.44           C
ANISOU  340  C   TYR A  48     8637  11822  13522    455   -117  -1478       C
ATOM    341  O   TYR A  48     -40.055  16.705  46.161  1.00 90.33           O
ANISOU  341  O   TYR A  48     8872  11958  13492    552   -282  -1474       O
ATOM    342  N   LYS A  49     -39.697  18.299  47.715  1.00 90.32           N
ANISOU  342  N   LYS A  49     8684  12102  13531    400     31  -1493       N
ATOM    343  CA  LYS A  49     -38.449  18.740  47.114  1.00 89.73           C
ANISOU  343  CA  LYS A  49     8652  12268  13171    439     10  -1493       C
ATOM    344  CB  LYS A  49     -37.811  19.890  47.899  1.00 90.42           C
ANISOU  344  CB  LYS A  49     8659  12508  13188    342    170  -1498       C
ATOM    345  CG  LYS A  49     -36.614  20.545  47.219  1.00 92.01           C
ANISOU  345  CG  LYS A  49     8871  12953  13134    339    141  -1474       C
ATOM    346  CD  LYS A  49     -35.298  20.424  47.966  1.00 93.58           C
ANISOU  346  CD  LYS A  49     9064  13423  13069    366    259  -1478       C
ATOM    347  CE  LYS A  49     -34.705  19.030  47.953  1.00 95.93           C
ANISOU  347  CE  LYS A  49     9437  13828  13182    535    238  -1499       C
ATOM    348  NZ  LYS A  49     -33.349  18.996  48.553  1.00 97.07           N
ANISOU  348  NZ  LYS A  49     9554  14252  13074    568    328  -1495       N
ATOM    349  C   LYS A  49     -37.502  17.552  47.012  1.00 89.35           C
ANISOU  349  C   LYS A  49     8718  12383  12847    591    -16  -1510       C
ATOM    350  O   LYS A  49     -36.895  17.355  45.965  1.00 89.45           O
ANISOU  350  O   LYS A  49     8806  12504  12674    683   -124  -1505       O
ATOM    351  N   ASN A  50     -37.404  16.768  48.094  1.00 89.29           N
ANISOU  351  N   ASN A  50     8731  12382  12811    623     80  -1530       N
ATOM    352  CA  ASN A  50     -36.513  15.620  48.137  1.00 90.96           C
ANISOU  352  CA  ASN A  50     9055  12732  12773    779     50  -1553       C
ATOM    353  CB  ASN A  50     -36.221  15.147  49.559  1.00 90.09           C
ANISOU  353  CB  ASN A  50     8951  12665  12614    772    188  -1570       C
ATOM    354  CG  ASN A  50     -36.261  16.264  50.572  1.00 88.69           C
ANISOU  354  CG  ASN A  50     8662  12518  12516    620    365  -1566       C
ATOM    355  OD1 ASN A  50     -37.087  16.239  51.475  1.00 88.82           O
ANISOU  355  OD1 ASN A  50     8658  12377  12710    534    461  -1567       O
ATOM    356  ND2 ASN A  50     -35.379  17.236  50.431  1.00 89.39           N
ANISOU  356  ND2 ASN A  50     8688  12805  12468    584    408  -1558       N
ATOM    357  C   ASN A  50     -37.155  14.441  47.421  1.00 92.00           C
ANISOU  357  C   ASN A  50     9318  12678  12957    880   -130  -1554       C
ATOM    358  O   ASN A  50     -36.456  13.571  46.907  1.00 93.14           O
ANISOU  358  O   ASN A  50     9589  12918  12883   1045   -220  -1578       O
ATOM    359  N   VAL A  51     -38.487  14.409  47.430  1.00 92.45           N
ANISOU  359  N   VAL A  51     9346  12469  13310    784   -185  -1528       N
ATOM    360  CA  VAL A  51     -39.205  13.306  46.820  1.00 95.24           C
ANISOU  360  CA  VAL A  51     9826  12614  13745    847   -379  -1516       C
ATOM    361  CB  VAL A  51     -40.692  13.316  47.215  1.00 96.62           C
ANISOU  361  CB  VAL A  51     9909  12515  14286    703   -390  -1471       C
ATOM    362  CG1 VAL A  51     -41.479  12.240  46.486  1.00 97.26           C
ANISOU  362  CG1 VAL A  51    10118  12364  14472    741   -631  -1440       C
ATOM    363  CG2 VAL A  51     -40.864  13.173  48.719  1.00 96.99           C
ANISOU  363  CG2 VAL A  51     9884  12566  14400    623   -186  -1469       C
ATOM    364  C   VAL A  51     -38.990  13.345  45.308  1.00 97.50           C
ANISOU  364  C   VAL A  51    10215  12908  13922    938   -567  -1518       C
ATOM    365  O   VAL A  51     -38.655  12.325  44.716  1.00 99.06           O
ANISOU  365  O   VAL A  51    10589  13098  13949   1089   -707  -1539       O
ATOM    366  N   VAL A  52     -39.160  14.527  44.699  1.00 99.56           N
ANISOU  366  N   VAL A  52    10385  13180  14264    850   -572  -1499       N
ATOM    367  CA  VAL A  52     -38.922  14.717  43.274  1.00101.22           C
ANISOU  367  CA  VAL A  52    10700  13409  14350    915   -734  -1495       C
ATOM    368  CB  VAL A  52     -39.633  15.973  42.727  1.00101.60           C
ANISOU  368  CB  VAL A  52    10647  13344  14611    768   -783  -1457       C
ATOM    369  CG1 VAL A  52     -38.994  17.265  43.222  1.00101.00           C
ANISOU  369  CG1 VAL A  52    10426  13467  14482    672   -598  -1454       C
ATOM    370  CG2 VAL A  52     -39.709  15.968  41.207  1.00102.72           C
ANISOU  370  CG2 VAL A  52    10941  13415  14670    819  -1002  -1442       C
ATOM    371  C   VAL A  52     -37.417  14.772  43.020  1.00101.77           C
ANISOU  371  C   VAL A  52    10812  13802  14051   1039   -648  -1524       C
ATOM    372  O   VAL A  52     -36.951  14.403  41.943  1.00102.82           O
ANISOU  372  O   VAL A  52    11088  13997  13979   1167   -761  -1537       O
ATOM    373  N   GLY A  53     -36.671  15.258  44.019  1.00101.18           N
ANISOU  373  N   GLY A  53    10610  13936  13898    998   -447  -1532       N
ATOM    374  CA  GLY A  53     -35.233  15.431  43.907  1.00100.57           C
ANISOU  374  CA  GLY A  53    10519  14187  13507   1088   -351  -1544       C
ATOM    375  C   GLY A  53     -34.533  14.080  43.869  1.00100.71           C
ANISOU  375  C   GLY A  53    10670  14298  13296   1308   -388  -1590       C
ATOM    376  O   GLY A  53     -33.574  13.894  43.126  1.00102.57           O
ANISOU  376  O   GLY A  53    10960  14743  13267   1453   -397  -1605       O
ATOM    377  N   ALA A  54     -35.048  13.149  44.677  1.00 99.77           N
ANISOU  377  N   ALA A  54    10607  14016  13283   1333   -409  -1609       N
ATOM    378  CA  ALA A  54     -34.524  11.798  44.738  1.00101.62           C
ANISOU  378  CA  ALA A  54    10995  14284  13331   1540   -473  -1656       C
ATOM    379  CB  ALA A  54     -35.333  10.978  45.712  1.00101.49           C
ANISOU  379  CB  ALA A  54    11030  14040  13491   1493   -499  -1654       C
ATOM    380  C   ALA A  54     -34.540  11.189  43.341  1.00103.42           C
ANISOU  380  C   ALA A  54    11413  14452  13428   1702   -658  -1679       C
ATOM    381  O   ALA A  54     -33.544  10.624  42.898  1.00106.05           O
ANISOU  381  O   ALA A  54    11837  14973  13484   1911   -666  -1723       O
ATOM    382  N   ARG A  55     -35.669  11.355  42.645  1.00103.30           N
ANISOU  382  N   ARG A  55    11456  14177  13614   1607   -806  -1649       N
ATOM    383  CA  ARG A  55     -35.893  10.693  41.372  1.00105.90           C
ANISOU  383  CA  ARG A  55    12011  14379  13847   1741  -1019  -1669       C
ATOM    384  CB  ARG A  55     -37.391  10.540  41.092  1.00104.49           C
ANISOU  384  CB  ARG A  55    11892  13830  13977   1609  -1212  -1626       C
ATOM    385  CG  ARG A  55     -38.003   9.278  41.684  1.00103.52           C
ANISOU  385  CG  ARG A  55    11888  13484  13958   1640  -1327  -1630       C
ATOM    386  CD  ARG A  55     -37.838   9.185  43.187  1.00101.78           C
ANISOU  386  CD  ARG A  55    11524  13340  13805   1572  -1138  -1626       C
ATOM    387  NE  ARG A  55     -38.656   8.131  43.761  1.00103.37           N
ANISOU  387  NE  ARG A  55    11821  13292  14162   1537  -1250  -1604       N
ATOM    388  CZ  ARG A  55     -39.188   8.167  44.978  1.00103.87           C
ANISOU  388  CZ  ARG A  55    11752  13289  14425   1384  -1128  -1566       C
ATOM    389  NH1 ARG A  55     -38.998   9.216  45.758  1.00101.38           N
ANISOU  389  NH1 ARG A  55    11217  13127  14176   1265   -894  -1557       N
ATOM    390  NH2 ARG A  55     -39.918   7.153  45.408  1.00106.83           N
ANISOU  390  NH2 ARG A  55    12228  13438  14922   1344  -1243  -1532       N
ATOM    391  C   ARG A  55     -35.129  11.400  40.255  1.00108.69           C
ANISOU  391  C   ARG A  55    12375  14943  13976   1802   -995  -1671       C
ATOM    392  O   ARG A  55     -34.526  10.734  39.417  1.00112.57           O
ANISOU  392  O   ARG A  55    13048  15515  14207   2011  -1067  -1716       O
ATOM    393  N   ARG A  56     -35.152  12.740  40.246  1.00107.94           N
ANISOU  393  N   ARG A  56    12101  14938  13974   1621   -891  -1622       N
ATOM    394  CA  ARG A  56     -34.427  13.500  39.237  1.00107.80           C
ANISOU  394  CA  ARG A  56    12085  15129  13745   1639   -858  -1605       C
ATOM    395  CB  ARG A  56     -34.590  15.008  39.445  1.00106.68           C
ANISOU  395  CB  ARG A  56    11744  15036  13753   1401   -762  -1542       C
ATOM    396  CG  ARG A  56     -35.818  15.600  38.768  1.00106.50           C
ANISOU  396  CG  ARG A  56    11765  14720  13979   1251   -932  -1501       C
ATOM    397  CD  ARG A  56     -36.075  17.028  39.215  1.00104.81           C
ANISOU  397  CD  ARG A  56    11354  14515  13953   1026   -841  -1450       C
ATOM    398  NE  ARG A  56     -35.194  17.986  38.558  1.00105.22           N
ANISOU  398  NE  ARG A  56    11377  14808  13792    977   -778  -1411       N
ATOM    399  CZ  ARG A  56     -34.758  19.119  39.102  1.00105.17           C
ANISOU  399  CZ  ARG A  56    11201  14956  13802    826   -642  -1372       C
ATOM    400  NH1 ARG A  56     -35.111  19.451  40.333  1.00104.17           N
ANISOU  400  NH1 ARG A  56    10929  14766  13885    725   -543  -1379       N
ATOM    401  NH2 ARG A  56     -33.961  19.916  38.411  1.00106.16           N
ANISOU  401  NH2 ARG A  56    11318  15296  13723    771   -606  -1322       N
ATOM    402  C   ARG A  56     -32.961  13.073  39.238  1.00108.76           C
ANISOU  402  C   ARG A  56    12203  15599  13523   1842   -724  -1645       C
ATOM    403  O   ARG A  56     -32.442  12.654  38.207  1.00112.40           O
ANISOU  403  O   ARG A  56    12817  16155  13732   2018   -775  -1673       O
ATOM    404  N   SER A  57     -32.328  13.134  40.416  1.00106.14           N
ANISOU  404  N   SER A  57    11701  15445  13183   1827   -559  -1648       N
ATOM    405  CA  SER A  57     -30.930  12.772  40.586  1.00105.35           C
ANISOU  405  CA  SER A  57    11547  15683  12797   2008   -430  -1677       C
ATOM    406  CB  SER A  57     -30.442  13.131  41.964  1.00106.82           C
ANISOU  406  CB  SER A  57    11529  16013  13044   1911   -274  -1658       C
ATOM    407  OG  SER A  57     -29.039  12.932  42.066  1.00111.74           O
ANISOU  407  OG  SER A  57    12064  16986  13406   2068   -157  -1671       O
ATOM    408  C   SER A  57     -30.702  11.291  40.287  1.00104.00           C
ANISOU  408  C   SER A  57    11590  15466  12457   2294   -534  -1757       C
ATOM    409  O   SER A  57     -29.574  10.888  40.005  1.00105.63           O
ANISOU  409  O   SER A  57    11799  15942  12392   2507   -462  -1793       O
ATOM    410  N   SER A  58     -31.773  10.492  40.375  1.00100.84           N
ANISOU  410  N   SER A  58    11364  14724  12225   2299   -707  -1781       N
ATOM    411  CA  SER A  58     -31.734   9.088  39.999  1.00101.24           C
ANISOU  411  CA  SER A  58    11670  14662  12134   2553   -857  -1854       C
ATOM    412  CB  SER A  58     -32.899   8.329  40.586  1.00 99.24           C
ANISOU  412  CB  SER A  58    11535  14046  12125   2478  -1017  -1853       C
ATOM    413  OG  SER A  58     -32.692   8.030  41.956  1.00 97.65           O
ANISOU  413  OG  SER A  58    11226  13883  11992   2445   -919  -1854       O
ATOM    414  C   SER A  58     -31.741   8.982  38.478  1.00102.78           C
ANISOU  414  C   SER A  58    12070  14830  12151   2680   -975  -1876       C
ATOM    415  O   SER A  58     -30.806   8.462  37.871  1.00104.90           O
ANISOU  415  O   SER A  58    12441  15295  12120   2935   -947  -1934       O
ATOM    416  N   TRP A  59     -32.824   9.486  37.883  1.00103.12           N
ANISOU  416  N   TRP A  59    12174  14622  12385   2502  -1109  -1829       N
ATOM    417  CA  TRP A  59     -33.020   9.496  36.446  1.00105.81           C
ANISOU  417  CA  TRP A  59    12731  14881  12589   2573  -1250  -1837       C
ATOM    418  CB  TRP A  59     -34.298  10.278  36.108  1.00104.56           C
ANISOU  418  CB  TRP A  59    12560  14439  12728   2310  -1388  -1764       C
ATOM    419  CG  TRP A  59     -34.560  10.452  34.646  1.00104.70           C
ANISOU  419  CG  TRP A  59    12800  14354  12624   2340  -1548  -1758       C
ATOM    420  CD1 TRP A  59     -35.327   9.659  33.846  1.00105.47           C
ANISOU  420  CD1 TRP A  59    13200  14141  12731   2415  -1820  -1780       C
ATOM    421  NE1 TRP A  59     -35.332  10.135  32.564  1.00106.82           N
ANISOU  421  NE1 TRP A  59    13532  14302  12752   2415  -1906  -1765       N
ATOM    422  CE2 TRP A  59     -34.560  11.264  32.507  1.00107.91           C
ANISOU  422  CE2 TRP A  59    13464  14754  12782   2330  -1682  -1726       C
ATOM    423  CD2 TRP A  59     -34.058  11.503  33.805  1.00106.22           C
ANISOU  423  CD2 TRP A  59    12950  14746  12659   2279  -1459  -1719       C
ATOM    424  CE3 TRP A  59     -33.236  12.615  34.019  1.00107.80           C
ANISOU  424  CE3 TRP A  59    12905  15271  12782   2173  -1227  -1672       C
ATOM    425  CZ3 TRP A  59     -32.942  13.440  32.955  1.00110.63           C
ANISOU  425  CZ3 TRP A  59    13314  15745  12975   2116  -1213  -1628       C
ATOM    426  CH2 TRP A  59     -33.452  13.184  31.680  1.00112.19           C
ANISOU  426  CH2 TRP A  59    13814  15737  13075   2170  -1424  -1636       C
ATOM    427  CZ2 TRP A  59     -34.266  12.101  31.432  1.00111.05           C
ANISOU  427  CZ2 TRP A  59    13925  15264  13004   2281  -1666  -1688       C
ATOM    428  C   TRP A  59     -31.784  10.080  35.766  1.00108.42           C
ANISOU  428  C   TRP A  59    12994  15592  12607   2676  -1072  -1840       C
ATOM    429  O   TRP A  59     -31.310   9.528  34.779  1.00111.85           O
ANISOU  429  O   TRP A  59    13641  16093  12762   2901  -1118  -1893       O
ATOM    430  N   ARG A  60     -31.258  11.173  36.333  1.00109.18           N
ANISOU  430  N   ARG A  60    12799  15937  12747   2510   -867  -1780       N
ATOM    431  CA  ARG A  60     -30.161  11.936  35.757  1.00112.77           C
ANISOU  431  CA  ARG A  60    13138  16758  12951   2531   -692  -1748       C
ATOM    432  CB  ARG A  60     -29.814  13.127  36.655  1.00112.06           C
ANISOU  432  CB  ARG A  60    12727  16859  12992   2292   -514  -1670       C
ATOM    433  CG  ARG A  60     -30.533  14.419  36.292  1.00112.16           C
ANISOU  433  CG  ARG A  60    12683  16748  13184   2005   -557  -1586       C
ATOM    434  CD  ARG A  60     -29.655  15.383  35.516  1.00114.88           C
ANISOU  434  CD  ARG A  60    12944  17397  13306   1942   -435  -1520       C
ATOM    435  NE  ARG A  60     -28.288  15.466  36.024  1.00117.88           N
ANISOU  435  NE  ARG A  60    13113  18183  13493   2017   -219  -1506       N
ATOM    436  CZ  ARG A  60     -27.889  16.184  37.074  1.00117.21           C
ANISOU  436  CZ  ARG A  60    12775  18243  13515   1852    -94  -1454       C
ATOM    437  NH1 ARG A  60     -28.756  16.906  37.766  1.00115.24           N
ANISOU  437  NH1 ARG A  60    12457  17769  13557   1613   -144  -1421       N
ATOM    438  NH2 ARG A  60     -26.614  16.173  37.427  1.00117.11           N
ANISOU  438  NH2 ARG A  60    12580  18599  13315   1934     74  -1436       N
ATOM    439  C   ARG A  60     -28.937  11.050  35.538  1.00117.10           C
ANISOU  439  C   ARG A  60    13736  17590  13165   2855   -592  -1821       C
ATOM    440  O   ARG A  60     -28.314  11.119  34.477  1.00121.66           O
ANISOU  440  O   ARG A  60    14399  18356  13469   2986   -541  -1828       O
ATOM    441  N   VAL A  61     -28.605  10.229  36.547  1.00116.38           N
ANISOU  441  N   VAL A  61    13594  17527  13096   2986   -563  -1873       N
ATOM    442  CA  VAL A  61     -27.419   9.384  36.509  1.00115.70           C
ANISOU  442  CA  VAL A  61    13522  17712  12726   3307   -470  -1946       C
ATOM    443  CB  VAL A  61     -26.951   8.943  37.913  1.00114.66           C
ANISOU  443  CB  VAL A  61    13225  17664  12674   3348   -401  -1965       C
ATOM    444  CG1 VAL A  61     -28.050   8.273  38.721  1.00112.18           C
ANISOU  444  CG1 VAL A  61    13043  16966  12614   3271   -573  -1987       C
ATOM    445  CG2 VAL A  61     -25.713   8.059  37.857  1.00117.26           C
ANISOU  445  CG2 VAL A  61    13558  18271  12722   3700   -322  -2043       C
ATOM    446  C   VAL A  61     -27.663   8.202  35.574  1.00115.95           C
ANISOU  446  C   VAL A  61    13917  17558  12581   3589   -645  -2043       C
ATOM    447  O   VAL A  61     -26.803   7.867  34.763  1.00118.15           O
ANISOU  447  O   VAL A  61    14276  18063  12552   3846   -570  -2094       O
ATOM    448  N   VAL A  62     -28.848   7.594  35.691  1.00113.90           N
ANISOU  448  N   VAL A  62    13874  16885  12517   3536   -877  -2064       N
ATOM    449  CA  VAL A  62     -29.251   6.501  34.824  1.00115.52           C
ANISOU  449  CA  VAL A  62    14460  16845  12587   3762  -1095  -2146       C
ATOM    450  CB  VAL A  62     -30.627   5.947  35.242  1.00111.90           C
ANISOU  450  CB  VAL A  62    14165  15928  12421   3621  -1351  -2135       C
ATOM    451  CG1 VAL A  62     -31.198   4.997  34.207  1.00113.35           C
ANISOU  451  CG1 VAL A  62    14765  15812  12491   3792  -1621  -2197       C
ATOM    452  CG2 VAL A  62     -30.557   5.261  36.594  1.00110.26           C
ANISOU  452  CG2 VAL A  62    13872  15681  12339   3643  -1342  -2155       C
ATOM    453  C   VAL A  62     -29.220   6.978  33.371  1.00119.77           C
ANISOU  453  C   VAL A  62    15152  17427  12925   3789  -1109  -2137       C
ATOM    454  O   VAL A  62     -28.660   6.305  32.508  1.00123.93           O
ANISOU  454  O   VAL A  62    15907  18035  13143   4084  -1123  -2219       O
ATOM    455  N   SER A  63     -29.798   8.160  33.122  1.00121.46           N
ANISOU  455  N   SER A  63    15249  17591  13308   3486  -1100  -2040       N
ATOM    456  CA  SER A  63     -29.891   8.741  31.792  1.00124.93           C
ANISOU  456  CA  SER A  63    15839  18038  13589   3452  -1134  -2012       C
ATOM    457  CB  SER A  63     -30.635  10.052  31.825  1.00125.66           C
ANISOU  457  CB  SER A  63    15767  18031  13944   3086  -1149  -1899       C
ATOM    458  OG  SER A  63     -30.394  10.800  30.642  1.00129.86           O
ANISOU  458  OG  SER A  63    16381  18680  14277   3042  -1116  -1857       O
ATOM    459  C   SER A  63     -28.505   8.914  31.179  1.00126.73           C
ANISOU  459  C   SER A  63    16005  18707  13440   3655   -894  -2032       C
ATOM    460  O   SER A  63     -28.299   8.593  30.011  1.00127.13           O
ANISOU  460  O   SER A  63    16322  18772  13210   3839   -932  -2078       O
ATOM    461  N   SER A  64     -27.572   9.439  31.980  1.00128.79           N
ANISOU  461  N   SER A  64    15912  19323  13697   3611   -647  -1992       N
ATOM    462  CA  SER A  64     -26.211   9.675  31.526  1.00135.84           C
ANISOU  462  CA  SER A  64    16669  20674  14269   3774   -396  -1990       C
ATOM    463  CB  SER A  64     -25.477  10.598  32.467  1.00138.03           C
ANISOU  463  CB  SER A  64    16524  21274  14646   3587   -176  -1899       C
ATOM    464  OG  SER A  64     -24.249  11.033  31.897  1.00142.93           O
ANISOU  464  OG  SER A  64    16987  22340  14979   3677     60  -1861       O
ATOM    465  C   SER A  64     -25.480   8.346  31.348  1.00138.78           C
ANISOU  465  C   SER A  64    17205  21150  14373   4202   -378  -2120       C
ATOM    466  O   SER A  64     -24.613   8.219  30.482  1.00140.78           O
ANISOU  466  O   SER A  64    17513  21680  14297   4427   -237  -2152       O
ATOM    467  N   ILE A  65     -25.851   7.362  32.175  1.00138.51           N
ANISOU  467  N   ILE A  65    17256  20887  14482   4311   -521  -2192       N
ATOM    468  CA  ILE A  65     -25.295   6.022  32.097  1.00141.17           C
ANISOU  468  CA  ILE A  65    17788  21250  14601   4718   -557  -2324       C
ATOM    469  CB  ILE A  65     -25.442   5.277  33.443  1.00139.81           C
ANISOU  469  CB  ILE A  65    17549  20936  14634   4746   -643  -2360       C
ATOM    470  CG1 ILE A  65     -24.134   5.290  34.242  1.00141.18           C
ANISOU  470  CG1 ILE A  65    17393  21523  14726   4882   -412  -2363       C
ATOM    471  CG2 ILE A  65     -25.951   3.858  33.241  1.00139.66           C
ANISOU  471  CG2 ILE A  65    17934  20573  14555   5004   -902  -2477       C
ATOM    472  CD1 ILE A  65     -23.747   6.640  34.811  1.00139.29           C
ANISOU  472  CD1 ILE A  65    16741  21559  14622   4569   -206  -2233       C
ATOM    473  C   ILE A  65     -25.931   5.282  30.922  1.00144.85           C
ANISOU  473  C   ILE A  65    18720  21414  14902   4892   -777  -2405       C
ATOM    474  O   ILE A  65     -25.325   4.368  30.370  1.00151.35           O
ANISOU  474  O   ILE A  65    19759  22315  15431   5265   -772  -2518       O
ATOM    475  N   GLU A  66     -27.140   5.705  30.528  1.00144.84           N
ANISOU  475  N   GLU A  66    18876  21067  15087   4628   -976  -2346       N
ATOM    476  CA  GLU A  66     -27.788   5.197  29.328  1.00147.57           C
ANISOU  476  CA  GLU A  66    19664  21118  15285   4737  -1204  -2400       C
ATOM    477  CB  GLU A  66     -29.183   5.806  29.178  1.00146.85           C
ANISOU  477  CB  GLU A  66    19647  20647  15502   4379  -1430  -2308       C
ATOM    478  CG  GLU A  66     -29.974   5.227  28.022  1.00151.88           C
ANISOU  478  CG  GLU A  66    20758  20921  16028   4464  -1724  -2353       C
ATOM    479  CD  GLU A  66     -31.392   5.753  27.883  1.00152.76           C
ANISOU  479  CD  GLU A  66    20933  20638  16471   4122  -1981  -2260       C
ATOM    480  OE1 GLU A  66     -31.626   6.937  28.211  1.00151.25           O
ANISOU  480  OE1 GLU A  66    20440  20528  16499   3816  -1877  -2152       O
ATOM    481  OE2 GLU A  66     -32.265   4.969  27.455  1.00155.11           O
ANISOU  481  OE2 GLU A  66    21582  20538  16813   4165  -2297  -2293       O
ATOM    482  C   GLU A  66     -26.900   5.460  28.109  1.00150.52           C
ANISOU  482  C   GLU A  66    20132  21799  15258   4931  -1025  -2425       C
ATOM    483  O   GLU A  66     -26.864   4.656  27.178  1.00151.83           O
ANISOU  483  O   GLU A  66    20684  21855  15150   5212  -1134  -2525       O
ATOM    484  N  AGLN A  67     -26.183   6.590  28.135  0.50150.29           N
ANISOU  484  N  AGLN A  67    19759  22154  15190   4776   -749  -2332       N
ATOM    485  N  BGLN A  67     -26.187   6.593  28.132  0.50151.39           N
ANISOU  485  N  BGLN A  67    19898  22292  15328   4775   -750  -2331       N
ATOM    486  CA AGLN A  67     -25.249   6.937  27.077  0.50152.99           C
ANISOU  486  CA AGLN A  67    20124  22848  15155   4927   -530  -2332       C
ATOM    487  CA BGLN A  67     -25.254   6.928  27.068  0.50154.76           C
ANISOU  487  CA BGLN A  67    20353  23070  15378   4929   -532  -2333       C
ATOM    488  CB AGLN A  67     -25.050   8.451  27.018  0.50150.51           C
ANISOU  488  CB AGLN A  67    19493  22778  14914   4575   -348  -2177       C
ATOM    489  CB BGLN A  67     -25.106   8.446  26.926  0.50153.89           C
ANISOU  489  CB BGLN A  67    19952  23185  15332   4575   -362  -2179       C
ATOM    490  CG AGLN A  67     -26.279   9.205  26.533  0.50147.43           C
ANISOU  490  CG AGLN A  67    19264  22034  14718   4238   -569  -2094       C
ATOM    491  CG BGLN A  67     -23.902   9.045  27.641  0.50154.20           C
ANISOU  491  CG BGLN A  67    19520  23716  15350   4543    -43  -2113       C
ATOM    492  CD AGLN A  67     -26.267  10.639  26.998  0.50145.04           C
ANISOU  492  CD AGLN A  67    18596  21884  14625   3851   -445  -1944       C
ATOM    493  CD BGLN A  67     -22.695   9.173  26.743  0.50157.49           C
ANISOU  493  CD BGLN A  67    19892  24581  15365   4752    231  -2112       C
ATOM    494  OE1AGLN A  67     -25.286  11.121  27.560  0.50144.20           O
ANISOU  494  OE1AGLN A  67    18134  22169  14484   3822   -189  -1893       O
ATOM    495  OE1BGLN A  67     -22.268   8.214  26.105  0.50160.78           O
ANISOU  495  OE1BGLN A  67    20552  25051  15485   5133    257  -2233       O
ATOM    496  NE2AGLN A  67     -27.371  11.332  26.774  0.50143.79           N
ANISOU  496  NE2AGLN A  67    18528  21406  14696   3551   -645  -1871       N
ATOM    497  NE2BGLN A  67     -22.122  10.365  26.703  0.50157.24           N
ANISOU  497  NE2BGLN A  67    19546  24881  15317   4505    444  -1973       N
ATOM    498  C  AGLN A  67     -23.921   6.217  27.303  0.50156.93           C
ANISOU  498  C  AGLN A  67    20498  23729  15398   5312   -302  -2424       C
ATOM    499  C  BGLN A  67     -23.934   6.193  27.300  0.50158.02           C
ANISOU  499  C  BGLN A  67    20644  23860  15536   5317   -307  -2426       C
ATOM    500  O  AGLN A  67     -23.192   5.950  26.350  0.50159.73           O
ANISOU  500  O  AGLN A  67    20996  24307  15384   5589   -164  -2483       O
ATOM    501  O  BGLN A  67     -23.233   5.869  26.344  0.50160.67           O
ANISOU  501  O  BGLN A  67    21142  24402  15503   5605   -182  -2492       O
ATOM    502  N   LYS A  68     -23.626   5.912  28.574  1.00158.62           N
ANISOU  502  N   LYS A  68    20446  24010  15809   5330   -266  -2434       N
ATOM    503  CA  LYS A  68     -22.396   5.235  28.969  1.00163.97           C
ANISOU  503  CA  LYS A  68    20963  25033  16305   5682    -79  -2514       C
ATOM    504  CB  LYS A  68     -21.721   5.990  30.121  1.00162.25           C
ANISOU  504  CB  LYS A  68    20230  25135  16280   5484    122  -2411       C
ATOM    505  CG  LYS A  68     -21.384   7.454  29.859  1.00160.43           C
ANISOU  505  CG  LYS A  68    19696  25201  16057   5163    330  -2256       C
ATOM    506  CD  LYS A  68     -21.240   8.282  31.121  1.00156.72           C
ANISOU  506  CD  LYS A  68    18811  24851  15883   4850    406  -2142       C
ATOM    507  CE  LYS A  68     -19.969   8.002  31.895  1.00158.06           C
ANISOU  507  CE  LYS A  68    18647  25413  15993   5044    599  -2153       C
ATOM    508  NZ  LYS A  68     -20.070   8.471  33.297  1.00155.39           N
ANISOU  508  NZ  LYS A  68    18021  25048  15970   4776    579  -2078       N
ATOM    509  C   LYS A  68     -22.710   3.794  29.380  1.00167.19           C
ANISOU  509  C   LYS A  68    21658  25135  16732   5972   -308  -2656       C
ATOM    510  O   LYS A  68     -22.515   3.412  30.535  1.00164.24           O
ANISOU  510  O   LYS A  68    21101  24768  16533   5993   -323  -2669       O
ATOM    511  N   THR A  69     -23.201   3.007  28.413  1.00171.01           N
ANISOU  511  N   THR A  69    22615  25336  17023   6186   -502  -2758       N
ATOM    512  CA  THR A  69     -23.651   1.641  28.636  1.00172.58           C
ANISOU  512  CA  THR A  69    23169  25175  17226   6436   -776  -2886       C
ATOM    513  CB  THR A  69     -24.591   1.186  27.510  1.00169.71           C
ANISOU  513  CB  THR A  69    23335  24405  16741   6483  -1052  -2941       C
ATOM    514  OG1 THR A  69     -24.119   1.696  26.262  1.00167.43           O
ANISOU  514  OG1 THR A  69    23137  24347  16129   6573   -879  -2941       O
ATOM    515  CG2 THR A  69     -26.016   1.646  27.719  1.00165.24           C
ANISOU  515  CG2 THR A  69    22832  23420  16528   6058  -1310  -2836       C
ATOM    516  C   THR A  69     -22.444   0.724  28.834  1.00180.61           C
ANISOU  516  C   THR A  69    24151  26472  18000   6901   -639  -3014       C
ATOM    517  O   THR A  69     -21.420   0.894  28.174  1.00186.68           O
ANISOU  517  O   THR A  69    24824  27634  18471   7137   -379  -3045       O
ATOM    518  N   GLU A  70     -22.581  -0.239  29.757  1.00183.67           N
ANISOU  518  N   GLU A  70    24609  26654  18521   7027   -815  -3082       N
ATOM    519  CA  GLU A  70     -21.538  -1.204  30.075  1.00188.56           C
ANISOU  519  CA  GLU A  70    25216  27473  18954   7471   -743  -3210       C
ATOM    520  CB  GLU A  70     -22.088  -2.269  31.027  1.00190.79           C
ANISOU  520  CB  GLU A  70    25692  27375  19423   7520  -1041  -3267       C
ATOM    521  CG  GLU A  70     -21.070  -3.322  31.436  1.00196.95           C
ANISOU  521  CG  GLU A  70    26484  28311  20035   7980  -1015  -3402       C
ATOM    522  CD  GLU A  70     -20.346  -3.056  32.745  1.00198.51           C
ANISOU  522  CD  GLU A  70    26215  28787  20420   7904   -863  -3342       C
ATOM    523  OE1 GLU A  70     -20.768  -2.139  33.483  1.00196.50           O
ANISOU  523  OE1 GLU A  70    25667  28539  20454   7470   -815  -3198       O
ATOM    524  OE2 GLU A  70     -19.363  -3.774  33.030  1.00202.60           O
ANISOU  524  OE2 GLU A  70    26678  29504  20794   8288   -805  -3442       O
ATOM    525  C   GLU A  70     -21.035  -1.854  28.788  1.00192.94           C
ANISOU  525  C   GLU A  70    26120  28100  19087   7916   -706  -3351       C
ATOM    526  O   GLU A  70     -21.807  -2.495  28.078  1.00195.77           O
ANISOU  526  O   GLU A  70    26969  28071  19344   8007   -968  -3426       O
ATOM    527  N   GLY A  71     -19.740  -1.674  28.501  1.00194.71           N
ANISOU  527  N   GLY A  71    26086  28827  19067   8189   -380  -3382       N
ATOM    528  CA  GLY A  71     -19.127  -2.190  27.287  1.00198.78           C
ANISOU  528  CA  GLY A  71    26881  29489  19157   8630   -272  -3515       C
ATOM    529  C   GLY A  71     -19.836  -1.677  26.035  1.00200.06           C
ANISOU  529  C   GLY A  71    27357  29487  19168   8469   -318  -3481       C
ATOM    530  O   GLY A  71     -19.743  -0.497  25.708  1.00199.33           O
ANISOU  530  O   GLY A  71    27003  29638  19093   8175   -111  -3346       O
ATOM    531  N   ALA A  72     -20.565  -2.578  25.360  1.00201.68           N
ANISOU  531  N   ALA A  72    28141  29257  19231   8651   -619  -3598       N
ATOM    532  CA  ALA A  72     -21.344  -2.249  24.176  1.00200.60           C
ANISOU  532  CA  ALA A  72    28386  28881  18952   8514   -738  -3578       C
ATOM    533  CB  ALA A  72     -21.686  -3.510  23.418  1.00201.06           C
ANISOU  533  CB  ALA A  72    29087  28565  18741   8896  -1018  -3755       C
ATOM    534  C   ALA A  72     -22.602  -1.477  24.574  1.00196.67           C
ANISOU  534  C   ALA A  72    27820  28054  18848   7954   -952  -3418       C
ATOM    535  O   ALA A  72     -22.691  -0.956  25.684  1.00192.80           O
ANISOU  535  O   ALA A  72    26919  27635  18700   7661   -906  -3311       O
ATOM    536  N   GLU A  73     -23.564  -1.401  23.645  1.00197.90           N
ANISOU  536  N   GLU A  73    28391  27852  18948   7819  -1185  -3407       N
ATOM    537  CA  GLU A  73     -24.831  -0.723  23.873  1.00195.56           C
ANISOU  537  CA  GLU A  73    28074  27212  19015   7321  -1416  -3265       C
ATOM    538  CB  GLU A  73     -25.188   0.160  22.672  1.00195.47           C
ANISOU  538  CB  GLU A  73    28222  27190  18856   7130  -1392  -3192       C
ATOM    539  CG  GLU A  73     -24.484   1.509  22.665  1.00190.82           C
ANISOU  539  CG  GLU A  73    27157  27084  18260   6911  -1014  -3063       C
ATOM    540  CD  GLU A  73     -22.976   1.477  22.473  1.00189.75           C
ANISOU  540  CD  GLU A  73    26799  27509  17788   7254   -611  -3121       C
ATOM    541  OE1 GLU A  73     -22.467   0.480  21.920  1.00190.33           O
ANISOU  541  OE1 GLU A  73    27188  27604  17524   7711   -602  -3281       O
ATOM    542  OE2 GLU A  73     -22.312   2.445  22.888  1.00186.44           O
ANISOU  542  OE2 GLU A  73    25888  27501  17449   7067   -313  -3006       O
ATOM    543  C   GLU A  73     -25.928  -1.752  24.147  1.00195.20           C
ANISOU  543  C   GLU A  73    28424  26596  19147   7316  -1860  -3317       C
ATOM    544  O   GLU A  73     -27.093  -1.520  23.822  1.00196.89           O
ANISOU  544  O   GLU A  73    28845  26423  19538   7024  -2137  -3244       O
ATOM    545  N   LYS A  74     -25.542  -2.879  24.760  1.00192.91           N
ANISOU  545  N   LYS A  74    28224  26255  18817   7631  -1936  -3435       N
ATOM    546  CA  LYS A  74     -26.450  -3.991  25.004  1.00189.81           C
ANISOU  546  CA  LYS A  74    28236  25337  18544   7670  -2359  -3492       C
ATOM    547  CB  LYS A  74     -25.679  -5.308  25.135  1.00191.12           C
ANISOU  547  CB  LYS A  74    28643  25519  18452   8185  -2398  -3673       C
ATOM    548  CG  LYS A  74     -24.576  -5.539  24.112  1.00192.19           C
ANISOU  548  CG  LYS A  74    28946  25975  18100   8657  -2160  -3815       C
ATOM    549  CD  LYS A  74     -23.817  -6.822  24.371  1.00193.57           C
ANISOU  549  CD  LYS A  74    29317  26166  18062   9174  -2201  -3996       C
ATOM    550  CE  LYS A  74     -22.390  -6.815  23.866  1.00196.50           C
ANISOU  550  CE  LYS A  74    29552  27057  18051   9621  -1810  -4107       C
ATOM    551  NZ  LYS A  74     -22.321  -6.770  22.386  1.00201.35           N
ANISOU  551  NZ  LYS A  74    30564  27676  18260   9824  -1760  -4183       N
ATOM    552  C   LYS A  74     -27.269  -3.739  26.269  1.00184.50           C
ANISOU  552  C   LYS A  74    27272  24470  18360   7259  -2490  -3362       C
ATOM    553  O   LYS A  74     -28.420  -4.167  26.359  1.00182.62           O
ANISOU  553  O   LYS A  74    27294  23762  18330   7071  -2849  -3325       O
ATOM    554  N   LYS A  75     -26.659  -3.056  27.247  1.00180.85           N
ANISOU  554  N   LYS A  75    26271  24373  18070   7124  -2198  -3289       N
ATOM    555  CA  LYS A  75     -27.327  -2.748  28.502  1.00176.45           C
ANISOU  555  CA  LYS A  75    25412  23681  17947   6750  -2268  -3170       C
ATOM    556  CB  LYS A  75     -26.325  -2.325  29.582  1.00172.71           C
ANISOU  556  CB  LYS A  75    24428  23640  17551   6755  -1947  -3142       C
ATOM    557  CG  LYS A  75     -26.947  -1.827  30.881  0.50167.41           C
ANISOU  557  CG  LYS A  75    23422  22877  17306   6351  -1965  -3013       C
ATOM    558  CD  LYS A  75     -26.051  -2.033  32.081  0.50165.38           C
ANISOU  558  CD  LYS A  75    22847  22890  17097   6457  -1793  -3030       C
ATOM    559  CE  LYS A  75     -26.503  -1.279  33.313  0.50160.28           C
ANISOU  559  CE  LYS A  75    21826  22243  16831   6045  -1731  -2895       C
ATOM    560  NZ  LYS A  75     -25.466  -1.289  34.372  0.70157.16           N
ANISOU  560  NZ  LYS A  75    21096  22174  16440   6145  -1527  -2903       N
ATOM    561  C   LYS A  75     -28.407  -1.696  28.266  1.00174.64           C
ANISOU  561  C   LYS A  75    25092  23276  17988   6288  -2343  -3022       C
ATOM    562  O   LYS A  75     -29.281  -1.510  29.109  1.00171.50           O
ANISOU  562  O   LYS A  75    24546  22653  17960   5961  -2472  -2924       O
ATOM    563  N   GLN A  76     -28.344  -1.028  27.107  1.00176.62           N
ANISOU  563  N   GLN A  76    25439  23624  18041   6273  -2264  -3007       N
ATOM    564  CA  GLN A  76     -29.319  -0.015  26.733  1.00176.07           C
ANISOU  564  CA  GLN A  76    25318  23386  18194   5868  -2351  -2875       C
ATOM    565  CB  GLN A  76     -29.245   0.302  25.237  1.00176.41           C
ANISOU  565  CB  GLN A  76    25662  23446  17917   5960  -2354  -2899       C
ATOM    566  CG  GLN A  76     -28.265   1.416  24.893  1.00173.71           C
ANISOU  566  CG  GLN A  76    24999  23607  17396   5935  -1960  -2851       C
ATOM    567  CD  GLN A  76     -28.630   2.143  23.621  1.00173.52           C
ANISOU  567  CD  GLN A  76    25189  23520  17220   5803  -2003  -2800       C
ATOM    568  OE1 GLN A  76     -29.788   2.184  23.210  1.00171.42           O
ANISOU  568  OE1 GLN A  76    25178  22837  17116   5596  -2320  -2753       O
ATOM    569  NE2 GLN A  76     -27.635   2.742  22.988  1.00174.75           N
ANISOU  569  NE2 GLN A  76    25234  24095  17065   5912  -1686  -2799       N
ATOM    570  C   GLN A  76     -30.724  -0.452  27.151  1.00177.57           C
ANISOU  570  C   GLN A  76    25673  23059  18735   5621  -2729  -2819       C
ATOM    571  O   GLN A  76     -31.444   0.323  27.779  1.00178.47           O
ANISOU  571  O   GLN A  76    25497  23097  19216   5243  -2735  -2692       O
ATOM    572  N   GLN A  77     -31.087  -1.701  26.820  1.00179.46           N
ANISOU  572  N   GLN A  77    26375  22952  18860   5841  -3040  -2912       N
ATOM    573  CA  GLN A  77     -32.409  -2.245  27.106  1.00177.59           C
ANISOU  573  CA  GLN A  77    26337  22209  18926   5624  -3430  -2855       C
ATOM    574  CB  GLN A  77     -32.566  -3.653  26.515  1.00180.20           C
ANISOU  574  CB  GLN A  77    27245  22199  19020   5935  -3765  -2976       C
ATOM    575  CG  GLN A  77     -33.763  -4.450  27.035  1.00180.59           C
ANISOU  575  CG  GLN A  77    27485  21753  19377   5744  -4168  -2918       C
ATOM    576  CD  GLN A  77     -35.052  -3.669  27.133  1.00179.46           C
ANISOU  576  CD  GLN A  77    27170  21367  19650   5275  -4320  -2750       C
ATOM    577  OE1 GLN A  77     -35.425  -2.929  26.226  0.80181.76           O
ANISOU  577  OE1 GLN A  77    27519  21615  19924   5144  -4357  -2703       O
ATOM    578  NE2 GLN A  77     -35.742  -3.819  28.253  1.00176.62           N
ANISOU  578  NE2 GLN A  77    26589  20849  19669   5018  -4402  -2656       N
ATOM    579  C   GLN A  77     -32.707  -2.160  28.604  1.00173.29           C
ANISOU  579  C   GLN A  77    25408  21667  18766   5383  -3375  -2771       C
ATOM    580  O   GLN A  77     -33.773  -1.684  28.992  1.00172.24           O
ANISOU  580  O   GLN A  77    25126  21313  19004   5014  -3499  -2646       O
ATOM    581  N   MET A  78     -31.753  -2.611  29.432  1.00170.04           N
ANISOU  581  N   MET A  78    24837  21511  18257   5600  -3185  -2841       N
ATOM    582  CA  MET A  78     -31.905  -2.603  30.878  1.00163.80           C
ANISOU  582  CA  MET A  78    23718  20741  17777   5408  -3119  -2774       C
ATOM    583  CB  MET A  78     -30.753  -3.360  31.552  1.00166.05           C
ANISOU  583  CB  MET A  78    23960  21265  17865   5743  -2979  -2881       C
ATOM    584  CG  MET A  78     -31.172  -4.169  32.770  1.00165.63           C
ANISOU  584  CG  MET A  78    23910  20983  18036   5662  -3141  -2858       C
ATOM    585  SD  MET A  78     -32.056  -3.225  34.044  1.00165.15           S
ANISOU  585  SD  MET A  78    23396  20886  18468   5137  -3047  -2680       S
ATOM    586  CE  MET A  78     -30.818  -2.012  34.501  1.00164.51           C
ANISOU  586  CE  MET A  78    22801  21383  18321   5137  -2580  -2668       C
ATOM    587  C   MET A  78     -31.918  -1.156  31.366  1.00156.72           C
ANISOU  587  C   MET A  78    22323  20109  17113   5077  -2838  -2654       C
ATOM    588  O   MET A  78     -32.857  -0.734  32.041  1.00153.46           O
ANISOU  588  O   MET A  78    21724  19517  17065   4730  -2903  -2541       O
ATOM    589  N   ALA A  79     -30.864  -0.413  31.000  1.00153.35           N
ANISOU  589  N   ALA A  79    21692  20108  16465   5193  -2527  -2678       N
ATOM    590  CA  ALA A  79     -30.712   0.988  31.357  1.00149.29           C
ANISOU  590  CA  ALA A  79    20735  19873  16114   4910  -2257  -2571       C
ATOM    591  CB  ALA A  79     -29.580   1.600  30.568  1.00150.53           C
ANISOU  591  CB  ALA A  79    20799  20448  15945   5084  -1983  -2604       C
ATOM    592  C   ALA A  79     -32.027   1.733  31.134  1.00146.16           C
ANISOU  592  C   ALA A  79    20320  19183  16029   4528  -2420  -2454       C
ATOM    593  O   ALA A  79     -32.581   2.301  32.072  1.00142.22           O
ANISOU  593  O   ALA A  79    19530  18640  15867   4230  -2376  -2360       O
ATOM    594  N   ARG A  80     -32.521   1.700  29.889  1.00147.69           N
ANISOU  594  N   ARG A  80    20839  19172  16104   4553  -2614  -2464       N
ATOM    595  CA  ARG A  80     -33.774   2.338  29.518  1.00147.37           C
ANISOU  595  CA  ARG A  80    20821  18828  16342   4224  -2812  -2358       C
ATOM    596  CB  ARG A  80     -34.057   2.138  28.023  1.00150.41           C
ANISOU  596  CB  ARG A  80    21637  19018  16493   4335  -3031  -2394       C
ATOM    597  CG  ARG A  80     -35.232   2.939  27.479  1.00152.49           C
ANISOU  597  CG  ARG A  80    21917  19006  17014   4007  -3230  -2282       C
ATOM    598  CD  ARG A  80     -36.551   2.188  27.540  1.00156.15           C
ANISOU  598  CD  ARG A  80    22609  18967  17752   3879  -3633  -2243       C
ATOM    599  NE  ARG A  80     -36.697   1.175  26.500  1.00162.75           N
ANISOU  599  NE  ARG A  80    23982  19531  18322   4109  -3935  -2323       N
ATOM    600  CZ  ARG A  80     -37.635   0.230  26.474  1.00165.14           C
ANISOU  600  CZ  ARG A  80    24572  19401  18771   4076  -4314  -2311       C
ATOM    601  NH1 ARG A  80     -38.523   0.143  27.451  1.00164.60           N
ANISOU  601  NH1 ARG A  80    24282  19136  19122   3818  -4419  -2216       N
ATOM    602  NH2 ARG A  80     -37.681  -0.630  25.472  1.00167.58           N
ANISOU  602  NH2 ARG A  80    25399  19474  18800   4297  -4587  -2391       N
ATOM    603  C   ARG A  80     -34.895   1.816  30.417  1.00146.27           C
ANISOU  603  C   ARG A  80    20662  18328  16583   4022  -3041  -2299       C
ATOM    604  O   ARG A  80     -35.477   2.584  31.177  1.00144.63           O
ANISOU  604  O   ARG A  80    20129  18105  16718   3717  -2969  -2198       O
ATOM    605  N   GLU A  81     -35.165   0.505  30.336  1.00148.76           N
ANISOU  605  N   GLU A  81    21334  18362  16825   4199  -3308  -2363       N
ATOM    606  CA  GLU A  81     -36.221  -0.152  31.094  1.00147.63           C
ANISOU  606  CA  GLU A  81    21227  17859  17008   4020  -3555  -2302       C
ATOM    607  CB  GLU A  81     -36.038  -1.675  31.047  1.00151.29           C
ANISOU  607  CB  GLU A  81    22093  18120  17268   4307  -3786  -2400       C
ATOM    608  CG  GLU A  81     -36.648  -2.431  32.221  1.00151.24           C
ANISOU  608  CG  GLU A  81    22042  17889  17533   4172  -3923  -2349       C
ATOM    609  CD  GLU A  81     -35.823  -2.438  33.499  1.00147.85           C
ANISOU  609  CD  GLU A  81    21307  17760  17108   4225  -3635  -2370       C
ATOM    610  OE1 GLU A  81     -34.627  -2.775  33.427  0.50147.98           O
ANISOU  610  OE1 GLU A  81    21381  18042  16802   4551  -3483  -2486       O
ATOM    611  OE2 GLU A  81     -36.376  -2.086  34.560  0.50144.72           O
ANISOU  611  OE2 GLU A  81    20614  17334  17037   3941  -3560  -2271       O
ATOM    612  C   GLU A  81     -36.282   0.412  32.515  1.00142.99           C
ANISOU  612  C   GLU A  81    20179  17426  16722   3787  -3324  -2224       C
ATOM    613  O   GLU A  81     -37.364   0.690  33.030  1.00140.44           O
ANISOU  613  O   GLU A  81    19704  16883  16771   3483  -3422  -2117       O
ATOM    614  N   TYR A  82     -35.110   0.585  33.134  1.00140.88           N
ANISOU  614  N   TYR A  82    19694  17542  16289   3937  -3017  -2279       N
ATOM    615  CA  TYR A  82     -35.035   1.039  34.511  1.00138.35           C
ANISOU  615  CA  TYR A  82    18985  17377  16203   3751  -2800  -2220       C
ATOM    616  CB  TYR A  82     -33.757   0.530  35.181  1.00140.90           C
ANISOU  616  CB  TYR A  82    19244  17999  16290   4017  -2606  -2308       C
ATOM    617  CG  TYR A  82     -33.691   0.767  36.669  1.00139.28           C
ANISOU  617  CG  TYR A  82    18716  17902  16301   3846  -2433  -2255       C
ATOM    618  CD1 TYR A  82     -34.352  -0.072  37.555  1.00139.20           C
ANISOU  618  CD1 TYR A  82    18788  17624  16476   3758  -2592  -2226       C
ATOM    619  CE1 TYR A  82     -34.294   0.134  38.924  1.00136.95           C
ANISOU  619  CE1 TYR A  82    18236  17432  16366   3601  -2428  -2178       C
ATOM    620  CZ  TYR A  82     -33.566   1.198  39.427  1.00135.18           C
ANISOU  620  CZ  TYR A  82    17662  17562  16137   3532  -2118  -2161       C
ATOM    621  OH  TYR A  82     -33.505   1.405  40.774  1.00134.19           O
ANISOU  621  OH  TYR A  82    17306  17515  16165   3380  -1967  -2118       O
ATOM    622  CE2 TYR A  82     -32.899   2.046  38.561  1.00134.86           C
ANISOU  622  CE2 TYR A  82    17524  17789  15926   3609  -1970  -2183       C
ATOM    623  CD2 TYR A  82     -32.965   1.825  37.195  1.00136.75           C
ANISOU  623  CD2 TYR A  82    18026  17944  15987   3763  -2119  -2228       C
ATOM    624  C   TYR A  82     -35.183   2.558  34.579  1.00135.12           C
ANISOU  624  C   TYR A  82    18216  17149  15974   3483  -2586  -2133       C
ATOM    625  O   TYR A  82     -35.871   3.068  35.460  1.00133.41           O
ANISOU  625  O   TYR A  82    17744  16857  16085   3206  -2535  -2046       O
ATOM    626  N   ARG A  83     -34.529   3.266  33.647  1.00132.92           N
ANISOU  626  N   ARG A  83    17930  17103  15467   3569  -2460  -2156       N
ATOM    627  CA  ARG A  83     -34.693   4.705  33.504  1.00129.57           C
ANISOU  627  CA  ARG A  83    17230  16815  15184   3319  -2307  -2073       C
ATOM    628  CB  ARG A  83     -33.972   5.196  32.244  1.00128.12           C
ANISOU  628  CB  ARG A  83    17158  16843  14678   3457  -2230  -2105       C
ATOM    629  CG  ARG A  83     -33.865   6.709  32.118  1.00124.79           C
ANISOU  629  CG  ARG A  83    16449  16626  14338   3223  -2040  -2021       C
ATOM    630  CD  ARG A  83     -34.822   7.283  31.093  1.00123.55           C
ANISOU  630  CD  ARG A  83    16442  16211  14287   3050  -2247  -1961       C
ATOM    631  NE  ARG A  83     -34.481   6.869  29.742  1.00125.68           N
ANISOU  631  NE  ARG A  83    17073  16471  14209   3267  -2354  -2021       N
ATOM    632  CZ  ARG A  83     -35.257   7.057  28.681  1.00128.89           C
ANISOU  632  CZ  ARG A  83    17729  16612  14631   3184  -2594  -1990       C
ATOM    633  NH1 ARG A  83     -36.427   7.655  28.815  1.00129.65           N
ANISOU  633  NH1 ARG A  83    17726  16436  15099   2891  -2758  -1897       N
ATOM    634  NH2 ARG A  83     -34.868   6.641  27.488  1.00131.98           N
ANISOU  634  NH2 ARG A  83    18474  17006  14666   3401  -2674  -2053       N
ATOM    635  C   ARG A  83     -36.184   5.022  33.448  1.00130.25           C
ANISOU  635  C   ARG A  83    17317  16528  15643   3025  -2529  -1979       C
ATOM    636  O   ARG A  83     -36.644   5.994  34.041  1.00129.77           O
ANISOU  636  O   ARG A  83    16955  16489  15862   2763  -2418  -1898       O
ATOM    637  N   GLU A  84     -36.929   4.162  32.748  1.00133.80           N
ANISOU  637  N   GLU A  84    18112  16630  16096   3082  -2852  -1991       N
ATOM    638  CA  GLU A  84     -38.366   4.300  32.597  1.00134.86           C
ANISOU  638  CA  GLU A  84    18272  16386  16583   2825  -3110  -1899       C
ATOM    639  CB  GLU A  84     -38.826   3.400  31.450  1.00141.31           C
ANISOU  639  CB  GLU A  84    19544  16885  17263   2955  -3469  -1931       C
ATOM    640  CG  GLU A  84     -40.234   3.666  30.964  1.00148.00           C
ANISOU  640  CG  GLU A  84    20443  17353  18435   2702  -3768  -1830       C
ATOM    641  CD  GLU A  84     -40.717   2.600  29.994  0.80154.00           C
ANISOU  641  CD  GLU A  84    21680  17760  19072   2823  -4163  -1857       C
ATOM    642  OE1 GLU A  84     -41.930   2.564  29.711  0.80159.84           O
ANISOU  642  OE1 GLU A  84    22480  18146  20104   2619  -4461  -1766       O
ATOM    643  OE2 GLU A  84     -39.878   1.802  29.523  0.80154.33           O
ANISOU  643  OE2 GLU A  84    22034  17876  18727   3128  -4178  -1968       O
ATOM    644  C   GLU A  84     -39.061   3.974  33.920  1.00132.32           C
ANISOU  644  C   GLU A  84    17748  15925  16602   2649  -3110  -1840       C
ATOM    645  O   GLU A  84     -40.073   4.593  34.248  1.00133.29           O
ANISOU  645  O   GLU A  84    17664  15890  17088   2376  -3149  -1744       O
ATOM    646  N   LYS A  85     -38.513   3.006  34.673  1.00128.98           N
ANISOU  646  N   LYS A  85    17387  15562  16056   2811  -3063  -1897       N
ATOM    647  CA  LYS A  85     -39.065   2.628  35.968  1.00123.17           C
ANISOU  647  CA  LYS A  85    16488  14715  15595   2653  -3044  -1842       C
ATOM    648  CB  LYS A  85     -38.341   1.410  36.560  1.00124.21           C
ANISOU  648  CB  LYS A  85    16790  14891  15511   2884  -3050  -1919       C
ATOM    649  CG  LYS A  85     -38.771   0.998  37.965  1.00123.01           C
ANISOU  649  CG  LYS A  85    16488  14656  15595   2727  -3005  -1862       C
ATOM    650  CD  LYS A  85     -39.162  -0.465  38.098  1.00124.91           C
ANISOU  650  CD  LYS A  85    17050  14594  15814   2805  -3294  -1868       C
ATOM    651  CE  LYS A  85     -37.994  -1.429  38.070  1.00127.08           C
ANISOU  651  CE  LYS A  85    17577  14994  15714   3156  -3304  -1993       C
ATOM    652  NZ  LYS A  85     -37.243  -1.427  39.348  1.00125.93           N
ANISOU  652  NZ  LYS A  85    17218  15093  15536   3180  -3051  -2010       N
ATOM    653  C   LYS A  85     -39.041   3.843  36.891  1.00117.04           C
ANISOU  653  C   LYS A  85    15281  14158  15030   2439  -2739  -1785       C
ATOM    654  O   LYS A  85     -40.008   4.100  37.603  1.00114.85           O
ANISOU  654  O   LYS A  85    14813  13723  15100   2193  -2744  -1699       O
ATOM    655  N   ILE A  86     -37.939   4.596  36.825  1.00113.26           N
ANISOU  655  N   ILE A  86    14660  14039  14333   2536  -2481  -1832       N
ATOM    656  CA  ILE A  86     -37.777   5.832  37.568  1.00110.32           C
ANISOU  656  CA  ILE A  86    13918  13888  14110   2352  -2204  -1787       C
ATOM    657  CB  ILE A  86     -36.317   6.321  37.494  1.00109.19           C
ANISOU  657  CB  ILE A  86    13678  14159  13650   2515  -1951  -1846       C
ATOM    658  CG1 ILE A  86     -35.346   5.290  38.072  1.00111.15           C
ANISOU  658  CG1 ILE A  86    14014  14556  13660   2761  -1890  -1924       C
ATOM    659  CG2 ILE A  86     -36.165   7.673  38.170  1.00107.12           C
ANISOU  659  CG2 ILE A  86    13063  14103  13533   2307  -1699  -1791       C
ATOM    660  CD1 ILE A  86     -33.893   5.577  37.772  1.00113.17           C
ANISOU  660  CD1 ILE A  86    14208  15209  13581   2969  -1686  -1984       C
ATOM    661  C   ILE A  86     -38.751   6.870  37.017  1.00111.23           C
ANISOU  661  C   ILE A  86    13924  13852  14486   2119  -2277  -1708       C
ATOM    662  O   ILE A  86     -39.483   7.486  37.787  1.00109.89           O
ANISOU  662  O   ILE A  86    13509  13611  14634   1892  -2201  -1641       O
ATOM    663  N   GLU A  87     -38.744   7.044  35.685  1.00114.75           N
ANISOU  663  N   GLU A  87    14566  14246  14785   2189  -2426  -1721       N
ATOM    664  CA  GLU A  87     -39.553   8.029  34.978  1.00116.38           C
ANISOU  664  CA  GLU A  87    14715  14312  15192   1997  -2528  -1653       C
ATOM    665  CB  GLU A  87     -39.459   7.811  33.468  1.00116.59           C
ANISOU  665  CB  GLU A  87    15072  14246  14978   2129  -2742  -1681       C
ATOM    666  CG  GLU A  87     -38.474   8.726  32.781  1.00115.86           C
ANISOU  666  CG  GLU A  87    14951  14464  14606   2190  -2563  -1703       C
ATOM    667  CD  GLU A  87     -38.689   8.839  31.283  1.00119.24           C
ANISOU  667  CD  GLU A  87    15674  14754  14878   2230  -2781  -1701       C
ATOM    668  OE1 GLU A  87     -39.809   8.536  30.813  1.00119.37           O
ANISOU  668  OE1 GLU A  87    15853  14403  15099   2139  -3086  -1660       O
ATOM    669  OE2 GLU A  87     -37.732   9.231  30.590  1.00122.41           O
ANISOU  669  OE2 GLU A  87    16144  15415  14952   2346  -2647  -1733       O
ATOM    670  C   GLU A  87     -41.021   7.916  35.383  1.00119.80           C
ANISOU  670  C   GLU A  87    15066  14397  16055   1778  -2709  -1570       C
ATOM    671  O   GLU A  87     -41.684   8.927  35.612  1.00117.25           O
ANISOU  671  O   GLU A  87    14501  14028  16019   1568  -2658  -1505       O
ATOM    672  N   THR A  88     -41.515   6.672  35.419  1.00127.10           N
ANISOU  672  N   THR A  88    16201  15074  17015   1836  -2932  -1571       N
ATOM    673  CA  THR A  88     -42.839   6.338  35.920  1.00129.28           C
ANISOU  673  CA  THR A  88    16396  15038  17686   1637  -3097  -1483       C
ATOM    674  CB  THR A  88     -43.063   4.816  35.872  1.00132.52           C
ANISOU  674  CB  THR A  88    17109  15218  18024   1745  -3349  -1495       C
ATOM    675  OG1 THR A  88     -43.352   4.456  34.518  1.00134.15           O
ANISOU  675  OG1 THR A  88    17647  15204  18120   1822  -3671  -1502       O
ATOM    676  CG2 THR A  88     -44.187   4.338  36.766  1.00133.73           C
ANISOU  676  CG2 THR A  88    17129  15130  18550   1539  -3436  -1399       C
ATOM    677  C   THR A  88     -43.042   7.012  37.279  1.00127.33           C
ANISOU  677  C   THR A  88    15765  14916  17696   1463  -2816  -1441       C
ATOM    678  O   THR A  88     -43.880   7.904  37.400  1.00126.19           O
ANISOU  678  O   THR A  88    15390  14686  17870   1264  -2798  -1373       O
ATOM    679  N   GLU A  89     -42.231   6.611  38.271  1.00125.78           N
ANISOU  679  N   GLU A  89    15516  14928  17344   1554  -2599  -1489       N
ATOM    680  CA  GLU A  89     -42.315   7.101  39.640  1.00122.53           C
ANISOU  680  CA  GLU A  89    14798  14638  17119   1412  -2330  -1461       C
ATOM    681  CB  GLU A  89     -41.185   6.518  40.495  1.00119.73           C
ANISOU  681  CB  GLU A  89    14477  14518  16495   1566  -2144  -1528       C
ATOM    682  CG  GLU A  89     -41.498   5.145  41.059  1.00119.44           C
ANISOU  682  CG  GLU A  89    14607  14297  16476   1598  -2280  -1517       C
ATOM    683  CD  GLU A  89     -40.380   4.479  41.843  1.00117.85           C
ANISOU  683  CD  GLU A  89    14476  14299  16001   1769  -2142  -1586       C
ATOM    684  OE1 GLU A  89     -39.706   5.173  42.629  1.00115.06           O
ANISOU  684  OE1 GLU A  89    13914  14206  15597   1749  -1868  -1606       O
ATOM    685  OE2 GLU A  89     -40.189   3.260  41.668  1.00119.27           O
ANISOU  685  OE2 GLU A  89    14930  14364  16021   1923  -2328  -1620       O
ATOM    686  C   GLU A  89     -42.277   8.628  39.665  1.00121.37           C
ANISOU  686  C   GLU A  89    14385  14648  17082   1290  -2136  -1445       C
ATOM    687  O   GLU A  89     -43.121   9.257  40.304  1.00120.96           O
ANISOU  687  O   GLU A  89    14091  14512  17355   1098  -2054  -1386       O
ATOM    688  N   LEU A  90     -41.292   9.205  38.962  1.00119.33           N
ANISOU  688  N   LEU A  90    14179  14617  16544   1405  -2064  -1497       N
ATOM    689  CA  LEU A  90     -41.067  10.642  38.943  1.00116.28           C
ANISOU  689  CA  LEU A  90    13577  14400  16202   1299  -1890  -1483       C
ATOM    690  CB  LEU A  90     -39.879  10.955  38.026  1.00113.29           C
ANISOU  690  CB  LEU A  90    13322  14272  15450   1451  -1849  -1533       C
ATOM    691  CG  LEU A  90     -39.531  12.433  37.856  1.00110.44           C
ANISOU  691  CG  LEU A  90    12780  14094  15088   1338  -1698  -1509       C
ATOM    692  CD1 LEU A  90     -38.027  12.626  37.753  1.00110.05           C
ANISOU  692  CD1 LEU A  90    12733  14416  14662   1476  -1509  -1554       C
ATOM    693  CD2 LEU A  90     -40.224  13.017  36.634  1.00111.31           C
ANISOU  693  CD2 LEU A  90    12984  14016  15292   1258  -1911  -1468       C
ATOM    694  C   LEU A  90     -42.335  11.354  38.480  1.00117.46           C
ANISOU  694  C   LEU A  90    13634  14293  16699   1114  -2044  -1412       C
ATOM    695  O   LEU A  90     -42.730  12.355  39.072  1.00118.25           O
ANISOU  695  O   LEU A  90    13485  14415  17030    961  -1902  -1381       O
ATOM    696  N   ARG A  91     -42.964  10.818  37.428  1.00118.91           N
ANISOU  696  N   ARG A  91    14032  14228  16919   1138  -2347  -1390       N
ATOM    697  CA  ARG A  91     -44.169  11.407  36.869  1.00121.09           C
ANISOU  697  CA  ARG A  91    14242  14240  17526    976  -2543  -1318       C
ATOM    698  CB  ARG A  91     -44.534  10.740  35.538  1.00123.37           C
ANISOU  698  CB  ARG A  91    14848  14291  17735   1044  -2897  -1308       C
ATOM    699  CG  ARG A  91     -43.930  11.427  34.323  1.00123.23           C
ANISOU  699  CG  ARG A  91    14991  14372  17459   1109  -2952  -1333       C
ATOM    700  CD  ARG A  91     -43.747  10.532  33.114  1.00124.96           C
ANISOU  700  CD  ARG A  91    15606  14464  17408   1265  -3220  -1363       C
ATOM    701  NE  ARG A  91     -43.096  11.276  32.043  1.00126.40           N
ANISOU  701  NE  ARG A  91    15924  14782  17319   1316  -3217  -1384       N
ATOM    702  CZ  ARG A  91     -42.361  10.737  31.075  1.00129.11           C
ANISOU  702  CZ  ARG A  91    16595  15189  17271   1508  -3296  -1441       C
ATOM    703  NH1 ARG A  91     -42.172   9.429  31.026  1.00130.91           N
ANISOU  703  NH1 ARG A  91    17066  15343  17330   1685  -3402  -1494       N
ATOM    704  NH2 ARG A  91     -41.818  11.513  30.154  1.00129.26           N
ANISOU  704  NH2 ARG A  91    16710  15343  17060   1523  -3267  -1444       N
ATOM    705  C   ARG A  91     -45.297  11.356  37.897  1.00122.15           C
ANISOU  705  C   ARG A  91    14130  14202  18077    810  -2509  -1255       C
ATOM    706  O   ARG A  91     -46.020  12.336  38.064  1.00120.68           O
ANISOU  706  O   ARG A  91    13715  13947  18190    662  -2472  -1210       O
ATOM    707  N   ASP A  92     -45.429  10.216  38.588  1.00125.65           N
ANISOU  707  N   ASP A  92    14625  14582  18532    838  -2516  -1250       N
ATOM    708  CA  ASP A  92     -46.450  10.038  39.609  1.00126.96           C
ANISOU  708  CA  ASP A  92    14569  14606  19063    680  -2461  -1181       C
ATOM    709  CB  ASP A  92     -46.361   8.661  40.279  1.00135.13           C
ANISOU  709  CB  ASP A  92    15732  15594  20014    729  -2482  -1179       C
ATOM    710  CG  ASP A  92     -46.785   7.495  39.397  1.00144.36           C
ANISOU  710  CG  ASP A  92    17199  16498  21151    778  -2850  -1149       C
ATOM    711  OD1 ASP A  92     -47.749   7.658  38.616  1.00148.48           O
ANISOU  711  OD1 ASP A  92    17724  16776  21915    679  -3103  -1081       O
ATOM    712  OD2 ASP A  92     -46.152   6.421  39.504  1.00149.95           O
ANISOU  712  OD2 ASP A  92    18145  17232  21595    918  -2899  -1193       O
ATOM    713  C   ASP A  92     -46.328  11.163  40.631  1.00121.32           C
ANISOU  713  C   ASP A  92    13546  14082  18465    591  -2127  -1193       C
ATOM    714  O   ASP A  92     -47.296  11.870  40.897  1.00119.54           O
ANISOU  714  O   ASP A  92    13084  13740  18592    446  -2100  -1139       O
ATOM    715  N   ILE A  93     -45.109  11.327  41.161  1.00115.88           N
ANISOU  715  N   ILE A  93    12873  13683  17473    691  -1888  -1264       N
ATOM    716  CA  ILE A  93     -44.784  12.310  42.181  1.00110.43           C
ANISOU  716  CA  ILE A  93    11946  13190  16820    625  -1576  -1286       C
ATOM    717  CB  ILE A  93     -43.324  12.126  42.644  1.00107.46           C
ANISOU  717  CB  ILE A  93    11654  13116  16058    759  -1386  -1358       C
ATOM    718  CG1 ILE A  93     -43.184  10.892  43.539  1.00107.61           C
ANISOU  718  CG1 ILE A  93    11754  13126  16006    807  -1345  -1364       C
ATOM    719  CG2 ILE A  93     -42.795  13.376  43.328  1.00105.15           C
ANISOU  719  CG2 ILE A  93    11166  13039  15743    697  -1119  -1382       C
ATOM    720  CD1 ILE A  93     -41.855  10.185  43.416  1.00109.17           C
ANISOU  720  CD1 ILE A  93    12149  13527  15802   1006  -1332  -1432       C
ATOM    721  C   ILE A  93     -45.063  13.710  41.642  1.00108.37           C
ANISOU  721  C   ILE A  93    11550  12924  16701    543  -1575  -1275       C
ATOM    722  O   ILE A  93     -45.684  14.520  42.326  1.00108.50           O
ANISOU  722  O   ILE A  93    11334  12908  16983    425  -1435  -1254       O
ATOM    723  N   CYS A  94     -44.609  13.972  40.410  1.00106.70           N
ANISOU  723  N   CYS A  94    11501  12738  16301    612  -1735  -1289       N
ATOM    724  CA  CYS A  94     -44.815  15.253  39.754  1.00106.22           C
ANISOU  724  CA  CYS A  94    11363  12658  16338    535  -1778  -1274       C
ATOM    725  CB  CYS A  94     -44.243  15.249  38.345  1.00106.64           C
ANISOU  725  CB  CYS A  94    11660  12738  16120    623  -1970  -1285       C
ATOM    726  SG  CYS A  94     -42.590  15.976  38.254  1.00106.33           S
ANISOU  726  SG  CYS A  94    11654  13091  15656    700  -1747  -1336       S
ATOM    727  C   CYS A  94     -46.304  15.570  39.674  1.00108.19           C
ANISOU  727  C   CYS A  94    11457  12612  17035    401  -1925  -1209       C
ATOM    728  O   CYS A  94     -46.747  16.579  40.216  1.00109.57           O
ANISOU  728  O   CYS A  94    11408  12781  17442    305  -1794  -1200       O
ATOM    729  N   ASN A  95     -47.055  14.694  38.994  1.00108.90           N
ANISOU  729  N   ASN A  95    11673  12457  17245    403  -2206  -1163       N
ATOM    730  CA  ASN A  95     -48.493  14.834  38.821  1.00108.25           C
ANISOU  730  CA  ASN A  95    11446  12083  17601    279  -2392  -1086       C
ATOM    731  CB  ASN A  95     -49.083  13.653  38.045  1.00109.34           C
ANISOU  731  CB  ASN A  95    11786  11971  17787    293  -2727  -1035       C
ATOM    732  CG  ASN A  95     -48.836  13.732  36.554  1.00109.72           C
ANISOU  732  CG  ASN A  95    12113  11933  17643    354  -3013  -1041       C
ATOM    733  OD1 ASN A  95     -49.279  14.672  35.898  1.00110.77           O
ANISOU  733  OD1 ASN A  95    12193  11964  17930    286  -3137  -1014       O
ATOM    734  ND2 ASN A  95     -48.149  12.742  36.006  1.00109.02           N
ANISOU  734  ND2 ASN A  95    12335  11871  17214    487  -3126  -1077       N
ATOM    735  C   ASN A  95     -49.161  15.017  40.183  1.00108.06           C
ANISOU  735  C   ASN A  95    11115  12058  17883    184  -2153  -1065       C
ATOM    736  O   ASN A  95     -49.996  15.905  40.345  1.00107.25           O
ANISOU  736  O   ASN A  95    10781  11855  18111     92  -2131  -1035       O
ATOM    737  N   ASP A  96     -48.768  14.175  41.151  1.00107.28           N
ANISOU  737  N   ASP A  96    11029  12072  17659    217  -1974  -1082       N
ATOM    738  CA  ASP A  96     -49.275  14.228  42.514  1.00105.08           C
ANISOU  738  CA  ASP A  96    10502  11819  17602    134  -1717  -1065       C
ATOM    739  CB  ASP A  96     -48.555  13.233  43.432  1.00106.49           C
ANISOU  739  CB  ASP A  96    10785  12143  17532    188  -1551  -1093       C
ATOM    740  CG  ASP A  96     -49.375  12.797  44.638  1.00108.75           C
ANISOU  740  CG  ASP A  96    10882  12361  18074     80  -1389  -1039       C
ATOM    741  OD1 ASP A  96     -49.987  13.673  45.297  1.00107.99           O
ANISOU  741  OD1 ASP A  96    10527  12268  18237     -1  -1197  -1029       O
ATOM    742  OD2 ASP A  96     -49.401  11.576  44.910  1.00110.53           O
ANISOU  742  OD2 ASP A  96    11233  12530  18233     82  -1457  -1005       O
ATOM    743  C   ASP A  96     -49.141  15.654  43.035  1.00100.90           C
ANISOU  743  C   ASP A  96     9773  11420  17145    102  -1476  -1108       C
ATOM    744  O   ASP A  96     -50.123  16.246  43.468  1.00102.18           O
ANISOU  744  O   ASP A  96     9689  11472  17661     15  -1406  -1075       O
ATOM    745  N   VAL A  97     -47.918  16.187  42.966  1.00 95.74           N
ANISOU  745  N   VAL A  97     9228  10996  16152    176  -1359  -1178       N
ATOM    746  CA  VAL A  97     -47.634  17.556  43.358  1.00 92.84           C
ANISOU  746  CA  VAL A  97     8726  10752  15798    145  -1168  -1218       C
ATOM    747  CB  VAL A  97     -46.133  17.874  43.227  1.00 89.85           C
ANISOU  747  CB  VAL A  97     8498  10645  14994    221  -1071  -1277       C
ATOM    748  CG1 VAL A  97     -45.844  19.354  43.395  1.00 88.93           C
ANISOU  748  CG1 VAL A  97     8280  10624  14883    170   -945  -1305       C
ATOM    749  CG2 VAL A  97     -45.314  17.067  44.212  1.00 89.26           C
ANISOU  749  CG2 VAL A  97     8480  10755  14677    279   -874  -1311       C
ATOM    750  C   VAL A  97     -48.486  18.498  42.513  1.00 94.30           C
ANISOU  750  C   VAL A  97     8818  10747  16262     86  -1354  -1186       C
ATOM    751  O   VAL A  97     -49.145  19.385  43.051  1.00 95.68           O
ANISOU  751  O   VAL A  97     8780  10863  16708     28  -1239  -1188       O
ATOM    752  N   LEU A  98     -48.482  18.281  41.194  1.00 94.95           N
ANISOU  752  N   LEU A  98     9076  10725  16273    111  -1650  -1160       N
ATOM    753  CA  LEU A  98     -49.190  19.148  40.267  1.00 96.86           C
ANISOU  753  CA  LEU A  98     9278  10781  16741     58  -1870  -1127       C
ATOM    754  CB  LEU A  98     -48.965  18.657  38.834  1.00 97.96           C
ANISOU  754  CB  LEU A  98     9690  10832  16697    100  -2188  -1102       C
ATOM    755  CG  LEU A  98     -47.627  19.075  38.230  1.00 97.39           C
ANISOU  755  CG  LEU A  98     9825  10987  16191    162  -2151  -1147       C
ATOM    756  CD1 LEU A  98     -47.487  18.577  36.802  1.00 98.96           C
ANISOU  756  CD1 LEU A  98    10307  11085  16207    211  -2455  -1125       C
ATOM    757  CD2 LEU A  98     -47.468  20.584  38.289  1.00 97.58           C
ANISOU  757  CD2 LEU A  98     9739  11076  16261     95  -2059  -1160       C
ATOM    758  C   LEU A  98     -50.669  19.207  40.626  1.00 99.03           C
ANISOU  758  C   LEU A  98     9299  10817  17508    -19  -1921  -1072       C
ATOM    759  O   LEU A  98     -51.241  20.291  40.687  1.00 99.45           O
ANISOU  759  O   LEU A  98     9179  10792  17815    -61  -1905  -1072       O
ATOM    760  N   SER A  99     -51.262  18.038  40.892  1.00101.83           N
ANISOU  760  N   SER A  99     9628  11065  17996    -36  -1978  -1021       N
ATOM    761  CA  SER A  99     -52.645  17.955  41.335  1.00105.58           C
ANISOU  761  CA  SER A  99     9832  11344  18939   -119  -1996   -953       C
ATOM    762  CB  SER A  99     -53.063  16.527  41.599  1.00107.57           C
ANISOU  762  CB  SER A  99    10112  11510  19250   -151  -2066   -888       C
ATOM    763  OG  SER A  99     -52.421  16.005  42.753  1.00107.19           O
ANISOU  763  OG  SER A  99    10074  11660  18993   -127  -1765   -927       O
ATOM    764  C   SER A  99     -52.856  18.853  42.553  1.00106.21           C
ANISOU  764  C   SER A  99     9644  11528  19183   -136  -1652   -994       C
ATOM    765  O   SER A  99     -53.671  19.772  42.497  1.00107.93           O
ANISOU  765  O   SER A  99     9655  11625  19726   -165  -1676   -984       O
ATOM    766  N   LEU A 100     -52.090  18.597  43.626  1.00104.76           N
ANISOU  766  N   LEU A 100     9485  11560  18759   -108  -1347  -1047       N
ATOM    767  CA  LEU A 100     -52.143  19.382  44.852  1.00104.29           C
ANISOU  767  CA  LEU A 100     9231  11611  18781   -115  -1004  -1097       C
ATOM    768  CB  LEU A 100     -50.920  19.082  45.727  1.00100.08           C
ANISOU  768  CB  LEU A 100     8840  11331  17852    -73   -748  -1160       C
ATOM    769  CG  LEU A 100     -50.775  17.642  46.216  1.00 99.46           C
ANISOU  769  CG  LEU A 100     8852  11285  17652    -78   -713  -1126       C
ATOM    770  CD1 LEU A 100     -49.520  17.476  47.059  1.00 98.12           C
ANISOU  770  CD1 LEU A 100     8822  11363  17096    -28   -478  -1193       C
ATOM    771  CD2 LEU A 100     -51.997  17.202  47.000  1.00101.13           C
ANISOU  771  CD2 LEU A 100     8832  11370  18221   -161   -607  -1059       C
ATOM    772  C   LEU A 100     -52.195  20.865  44.499  1.00107.10           C
ANISOU  772  C   LEU A 100     9519  11943  19232   -102  -1022  -1141       C
ATOM    773  O   LEU A 100     -52.990  21.610  45.068  1.00112.79           O
ANISOU  773  O   LEU A 100    10005  12592  20255   -115   -890  -1151       O
ATOM    774  N   LEU A 101     -51.354  21.273  43.541  1.00105.35           N
ANISOU  774  N   LEU A 101     9508  11774  18744    -75  -1189  -1164       N
ATOM    775  CA  LEU A 101     -51.266  22.663  43.124  1.00104.69           C
ANISOU  775  CA  LEU A 101     9411  11668  18696    -77  -1237  -1198       C
ATOM    776  CB  LEU A 101     -50.072  22.829  42.180  1.00103.65           C
ANISOU  776  CB  LEU A 101     9553  11663  18166    -60  -1374  -1212       C
ATOM    777  CG  LEU A 101     -48.703  22.624  42.822  1.00101.74           C
ANISOU  777  CG  LEU A 101     9438  11710  17506    -26  -1141  -1264       C
ATOM    778  CD1 LEU A 101     -47.666  22.251  41.779  1.00101.37           C
ANISOU  778  CD1 LEU A 101     9647  11781  17086      8  -1300  -1255       C
ATOM    779  CD2 LEU A 101     -48.274  23.866  43.579  1.00101.29           C
ANISOU  779  CD2 LEU A 101     9314  11769  17401    -47   -926  -1320       C
ATOM    780  C   LEU A 101     -52.569  23.092  42.456  1.00106.22           C
ANISOU  780  C   LEU A 101     9445  11589  19324   -107  -1476  -1147       C
ATOM    781  O   LEU A 101     -53.159  24.096  42.846  1.00106.27           O
ANISOU  781  O   LEU A 101     9266  11523  19587   -104  -1392  -1173       O
ATOM    782  N   GLU A 102     -53.010  22.315  41.460  1.00107.50           N
ANISOU  782  N   GLU A 102     9689  11591  19565   -127  -1783  -1075       N
ATOM    783  CA  GLU A 102     -54.217  22.638  40.720  1.00110.64           C
ANISOU  783  CA  GLU A 102     9951  11715  20369   -162  -2063  -1014       C
ATOM    784  CB  GLU A 102     -54.465  21.648  39.580  1.00113.80           C
ANISOU  784  CB  GLU A 102    10525  11955  20757   -189  -2423   -936       C
ATOM    785  CG  GLU A 102     -53.363  21.603  38.534  1.00114.85           C
ANISOU  785  CG  GLU A 102    11013  12167  20454   -160  -2589   -958       C
ATOM    786  CD  GLU A 102     -52.742  22.927  38.120  1.00114.52           C
ANISOU  786  CD  GLU A 102    11059  12197  20253   -156  -2587  -1005       C
ATOM    787  OE1 GLU A 102     -53.491  23.886  37.835  1.00116.38           O
ANISOU  787  OE1 GLU A 102    11168  12261  20788   -186  -2717   -990       O
ATOM    788  OE2 GLU A 102     -51.503  22.990  38.080  0.80113.56           O
ANISOU  788  OE2 GLU A 102    11132  12302  19712   -126  -2465  -1050       O
ATOM    789  C   GLU A 102     -55.410  22.622  41.669  1.00112.35           C
ANISOU  789  C   GLU A 102     9817  11842  21029   -178  -1902   -988       C
ATOM    790  O   GLU A 102     -56.228  23.538  41.639  1.00115.81           O
ANISOU  790  O   GLU A 102    10051  12144  21807   -172  -1944   -988       O
ATOM    791  N   LYS A 103     -55.466  21.590  42.522  1.00110.42           N
ANISOU  791  N   LYS A 103     9509  11681  20764   -195  -1712   -966       N
ATOM    792  CA  LYS A 103     -56.647  21.279  43.314  1.00111.49           C
ANISOU  792  CA  LYS A 103     9322  11729  21309   -233  -1583   -911       C
ATOM    793  CB  LYS A 103     -56.684  19.788  43.670  1.00111.42           C
ANISOU  793  CB  LYS A 103     9358  11745  21230   -288  -1562   -843       C
ATOM    794  CG  LYS A 103     -58.074  19.198  43.876  1.00114.15           C
ANISOU  794  CG  LYS A 103     9412  11920  22040   -373  -1626   -727       C
ATOM    795  C   LYS A 103     -56.733  22.176  44.550  1.00110.88           C
ANISOU  795  C   LYS A 103     9040  11771  21317   -188  -1196   -988       C
ATOM    796  O   LYS A 103     -57.776  22.781  44.797  1.00113.87           O
ANISOU  796  O   LYS A 103     9131  12035  22099   -176  -1154   -974       O
ATOM    797  N   PHE A 104     -55.640  22.264  45.319  1.00106.60           N
ANISOU  797  N   PHE A 104     8650  11454  20397   -154   -923  -1069       N
ATOM    798  CA  PHE A 104     -55.703  22.895  46.629  1.00105.24           C
ANISOU  798  CA  PHE A 104     8324  11395  20268   -118   -539  -1139       C
ATOM    799  CB  PHE A 104     -55.296  21.911  47.727  1.00102.29           C
ANISOU  799  CB  PHE A 104     7992  11184  19689   -145   -262  -1137       C
ATOM    800  CG  PHE A 104     -56.185  20.701  47.837  1.00102.73           C
ANISOU  800  CG  PHE A 104     7906  11145  19981   -221   -312  -1026       C
ATOM    801  CD1 PHE A 104     -57.409  20.781  48.483  1.00105.04           C
ANISOU  801  CD1 PHE A 104     7868  11359  20682   -247   -153   -979       C
ATOM    802  CE1 PHE A 104     -58.233  19.671  48.584  1.00106.46           C
ANISOU  802  CE1 PHE A 104     7906  11456  21087   -343   -206   -858       C
ATOM    803  CZ  PHE A 104     -57.838  18.471  48.038  1.00106.00           C
ANISOU  803  CZ  PHE A 104     8066  11371  20839   -406   -437   -791       C
ATOM    804  CD2 PHE A 104     -55.800  19.487  47.292  1.00101.49           C
ANISOU  804  CD2 PHE A 104     7947  10976  19637   -267   -520   -964       C
ATOM    805  CE2 PHE A 104     -56.624  18.376  47.394  1.00103.48           C
ANISOU  805  CE2 PHE A 104     8087  11124  20106   -355   -592   -852       C
ATOM    806  C   PHE A 104     -54.854  24.161  46.692  1.00104.35           C
ANISOU  806  C   PHE A 104     8342  11378  19927    -61   -457  -1243       C
ATOM    807  O   PHE A 104     -55.373  25.235  46.983  1.00106.11           O
ANISOU  807  O   PHE A 104     8412  11533  20371    -15   -371  -1291       O
ATOM    808  N   LEU A 105     -53.554  24.017  46.418  1.00102.24           N
ANISOU  808  N   LEU A 105     8356  11266  19223    -64   -491  -1274       N
ATOM    809  CA  LEU A 105     -52.562  25.029  46.741  1.00101.84           C
ANISOU  809  CA  LEU A 105     8443  11359  18892    -36   -358  -1360       C
ATOM    810  CB  LEU A 105     -51.182  24.514  46.325  1.00 99.55           C
ANISOU  810  CB  LEU A 105     8430  11251  18141    -50   -425  -1361       C
ATOM    811  CG  LEU A 105     -50.683  23.305  47.116  1.00100.32           C
ANISOU  811  CG  LEU A 105     8591  11500  18025    -51   -245  -1355       C
ATOM    812  CD1 LEU A 105     -49.369  22.782  46.562  1.00 99.34           C
ANISOU  812  CD1 LEU A 105     8723  11546  17476    -37   -343  -1356       C
ATOM    813  CD2 LEU A 105     -50.540  23.636  48.592  1.00101.10           C
ANISOU  813  CD2 LEU A 105     8621  11713  18079    -42    111  -1416       C
ATOM    814  C   LEU A 105     -52.903  26.359  46.075  1.00104.85           C
ANISOU  814  C   LEU A 105     8789  11600  19447    -19   -525  -1384       C
ATOM    815  O   LEU A 105     -53.243  27.323  46.761  1.00107.78           O
ANISOU  815  O   LEU A 105     9046  11940  19963     21   -358  -1446       O
ATOM    816  N   ILE A 106     -52.819  26.393  44.739  1.00105.51           N
ANISOU  816  N   ILE A 106     8993  11587  19507    -45   -862  -1336       N
ATOM    817  CA  ILE A 106     -53.020  27.618  43.978  1.00106.51           C
ANISOU  817  CA  ILE A 106     9141  11576  19750    -44  -1067  -1349       C
ATOM    818  CB  ILE A 106     -52.760  27.407  42.469  1.00106.37           C
ANISOU  818  CB  ILE A 106     9317  11480  19616    -88  -1437  -1285       C
ATOM    819  CG1 ILE A 106     -51.257  27.357  42.171  1.00104.51           C
ANISOU  819  CG1 ILE A 106     9361  11473  18874   -116  -1416  -1299       C
ATOM    820  CG2 ILE A 106     -53.469  28.462  41.625  1.00106.80           C
ANISOU  820  CG2 ILE A 106     9334  11303  19941    -93  -1709  -1271       C
ATOM    821  CD1 ILE A 106     -50.869  26.452  41.020  1.00104.26           C
ANISOU  821  CD1 ILE A 106     9528  11446  18640   -135  -1662  -1239       C
ATOM    822  C   ILE A 106     -54.391  28.219  44.296  1.00109.00           C
ANISOU  822  C   ILE A 106     9171  11688  20555      3  -1052  -1358       C
ATOM    823  O   ILE A 106     -54.461  29.377  44.704  1.00108.53           O
ANISOU  823  O   ILE A 106     9071  11598  20567     47   -958  -1426       O
ATOM    824  N   PRO A 107     -55.514  27.473  44.157  1.00112.03           N
ANISOU  824  N   PRO A 107     9343  11926  21294      1  -1139  -1290       N
ATOM    825  CA  PRO A 107     -56.842  28.046  44.393  1.00116.61           C
ANISOU  825  CA  PRO A 107     9616  12320  22368     56  -1134  -1289       C
ATOM    826  CB  PRO A 107     -57.795  26.981  43.822  1.00118.26           C
ANISOU  826  CB  PRO A 107     9672  12383  22874      7  -1349  -1175       C
ATOM    827  CG  PRO A 107     -57.031  25.689  43.963  1.00114.79           C
ANISOU  827  CG  PRO A 107     9411  12105  22099    -53  -1282  -1140       C
ATOM    828  CD  PRO A 107     -55.582  26.064  43.734  1.00111.92           C
ANISOU  828  CD  PRO A 107     9372  11910  21239    -52  -1266  -1204       C
ATOM    829  C   PRO A 107     -57.194  28.353  45.849  1.00119.12           C
ANISOU  829  C   PRO A 107     9728  12723  22808    127   -725  -1360       C
ATOM    830  O   PRO A 107     -58.258  28.911  46.119  1.00122.19           O
ANISOU  830  O   PRO A 107     9851  12979  23597    197   -679  -1374       O
ATOM    831  N   ASN A 108     -56.296  27.996  46.778  1.00118.58           N
ANISOU  831  N   ASN A 108     9789  12874  22390    115   -431  -1407       N
ATOM    832  CA  ASN A 108     -56.514  28.252  48.193  1.00122.50           C
ANISOU  832  CA  ASN A 108    10149  13460  22935    176    -32  -1477       C
ATOM    833  CB  ASN A 108     -56.349  26.995  49.050  1.00120.38           C
ANISOU  833  CB  ASN A 108     9865  13344  22530    127    211  -1441       C
ATOM    834  CG  ASN A 108     -57.615  26.172  49.152  1.00122.53           C
ANISOU  834  CG  ASN A 108     9837  13515  23201    103    223  -1348       C
ATOM    835  OD1 ASN A 108     -58.698  26.634  48.798  0.80125.25           O
ANISOU  835  OD1 ASN A 108     9934  13691  23962    144    114  -1324       O
ATOM    836  ND2 ASN A 108     -57.489  24.953  49.647  0.80122.22           N
ANISOU  836  ND2 ASN A 108     9815  13577  23045     31    346  -1290       N
ATOM    837  C   ASN A 108     -55.610  29.381  48.675  1.00126.03           C
ANISOU  837  C   ASN A 108    10789  13997  23097    219    104  -1588       C
ATOM    838  O   ASN A 108     -56.027  30.189  49.504  1.00127.97           O
ANISOU  838  O   ASN A 108    10926  14213  23481    307    324  -1669       O
ATOM    839  N   ALA A 109     -54.376  29.414  48.155  1.00129.59           N
ANISOU  839  N   ALA A 109    11526  14558  23151    157    -28  -1588       N
ATOM    840  CA  ALA A 109     -53.391  30.418  48.527  1.00134.73           C
ANISOU  840  CA  ALA A 109    12382  15305  23501    162     58  -1670       C
ATOM    841  CB  ALA A 109     -52.144  30.254  47.691  1.00134.83           C
ANISOU  841  CB  ALA A 109    12661  15439  23126     76   -138  -1633       C
ATOM    842  C   ALA A 109     -53.986  31.819  48.393  1.00139.11           C
ANISOU  842  C   ALA A 109    12874  15679  24302    235    -19  -1731       C
ATOM    843  O   ALA A 109     -54.293  32.267  47.289  1.00140.64           O
ANISOU  843  O   ALA A 109    13075  15717  24643    224   -333  -1694       O
ATOM    844  N   SER A 110     -54.144  32.491  49.542  1.00141.85           N
ANISOU  844  N   SER A 110    13178  16038  24680    317    264  -1826       N
ATOM    845  CA  SER A 110     -54.704  33.831  49.608  1.00145.12           C
ANISOU  845  CA  SER A 110    13545  16278  25314    416    230  -1905       C
ATOM    846  CB  SER A 110     -55.463  34.040  50.893  1.00147.96           C
ANISOU  846  CB  SER A 110    13724  16622  25869    544    586  -1990       C
ATOM    847  OG  SER A 110     -54.599  33.931  52.014  1.00147.04           O
ANISOU  847  OG  SER A 110    13780  16688  25398    523    879  -2047       O
ATOM    848  C   SER A 110     -53.598  34.870  49.437  1.00145.63           C
ANISOU  848  C   SER A 110    13908  16375  25047    366    121  -1949       C
ATOM    849  O   SER A 110     -53.731  35.782  48.621  1.00149.96           O
ANISOU  849  O   SER A 110    14517  16766  25693    368   -147  -1949       O
ATOM    850  N   GLN A 111     -52.515  34.719  50.213  1.00141.89           N
ANISOU  850  N   GLN A 111    13623  16102  24187    310    319  -1977       N
ATOM    851  CA  GLN A 111     -51.360  35.600  50.134  1.00137.41           C
ANISOU  851  CA  GLN A 111    13334  15597  23278    234    228  -2000       C
ATOM    852  CB  GLN A 111     -50.288  35.177  51.141  1.00135.62           C
ANISOU  852  CB  GLN A 111    13257  15602  22668    179    476  -2021       C
ATOM    853  CG  GLN A 111     -50.473  35.769  52.530  1.00137.59           C
ANISOU  853  CG  GLN A 111    13533  15828  22914    270    774  -2135       C
ATOM    854  CD  GLN A 111     -49.254  35.594  53.405  1.00135.57           C
ANISOU  854  CD  GLN A 111    13490  15777  22244    192    941  -2150       C
ATOM    855  OE1 GLN A 111     -48.378  34.771  53.138  1.00132.03           O
ANISOU  855  OE1 GLN A 111    13109  15513  21544     91    897  -2077       O
ATOM    856  NE2 GLN A 111     -49.195  36.368  54.477  1.00136.38           N
ANISOU  856  NE2 GLN A 111    13705  15840  22272    248   1129  -2250       N
ATOM    857  C   GLN A 111     -50.795  35.567  48.717  1.00132.78           C
ANISOU  857  C   GLN A 111    12866  15017  22564    118   -119  -1905       C
ATOM    858  O   GLN A 111     -50.592  34.492  48.156  1.00129.77           O
ANISOU  858  O   GLN A 111    12461  14735  22110     63   -187  -1826       O
ATOM    859  N   ALA A 112     -50.553  36.758  48.155  1.00130.83           N
ANISOU  859  N   ALA A 112    12766  14659  22285     82   -338  -1914       N
ATOM    860  CA  ALA A 112     -50.003  36.907  46.817  1.00128.32           C
ANISOU  860  CA  ALA A 112    12590  14340  21827    -37   -664  -1823       C
ATOM    861  CB  ALA A 112     -49.849  38.373  46.475  1.00132.57           C
ANISOU  861  CB  ALA A 112    13289  14727  22352    -71   -864  -1846       C
ATOM    862  C   ALA A 112     -48.679  36.152  46.708  1.00123.30           C
ANISOU  862  C   ALA A 112    12096  13983  20766   -156   -617  -1760       C
ATOM    863  O   ALA A 112     -48.461  35.439  45.734  1.00119.94           O
ANISOU  863  O   ALA A 112    11691  13614  20264   -211   -779  -1677       O
ATOM    864  N   GLU A 113     -47.824  36.303  47.730  1.00121.99           N
ANISOU  864  N   GLU A 113    12031  13984  20333   -184   -397  -1801       N
ATOM    865  CA  GLU A 113     -46.525  35.649  47.811  1.00119.91           C
ANISOU  865  CA  GLU A 113    11885  13998  19676   -281   -327  -1750       C
ATOM    866  CB  GLU A 113     -45.841  35.992  49.141  1.00120.92           C
ANISOU  866  CB  GLU A 113    12104  14245  19593   -292    -85  -1813       C
ATOM    867  C   GLU A 113     -46.693  34.139  47.638  1.00116.93           C
ANISOU  867  C   GLU A 113    11391  13722  19314   -243   -261  -1710       C
ATOM    868  O   GLU A 113     -46.037  33.528  46.791  1.00117.75           O
ANISOU  868  O   GLU A 113    11563  13956  19220   -303   -389  -1635       O
ATOM    869  N   SER A 114     -47.601  33.560  48.437  1.00113.18           N
ANISOU  869  N   SER A 114    10746  13179  19077   -140    -64  -1758       N
ATOM    870  CA  SER A 114     -47.898  32.136  48.419  1.00107.77           C
ANISOU  870  CA  SER A 114     9949  12557  18441   -108      2  -1721       C
ATOM    871  CB  SER A 114     -49.023  31.788  49.362  1.00108.82           C
ANISOU  871  CB  SER A 114     9882  12586  18876    -12    223  -1770       C
ATOM    872  OG  SER A 114     -48.576  31.761  50.707  1.00108.34           O
ANISOU  872  OG  SER A 114     9870  12650  18642      0    520  -1830       O
ATOM    873  C   SER A 114     -48.210  31.684  46.996  1.00104.53           C
ANISOU  873  C   SER A 114     9523  12064  18127   -129   -289  -1641       C
ATOM    874  O   SER A 114     -47.643  30.704  46.526  1.00101.87           O
ANISOU  874  O   SER A 114     9251  11861  17594   -155   -341  -1587       O
ATOM    875  N   LYS A 115     -49.104  32.417  46.322  1.00104.45           N
ANISOU  875  N   LYS A 115     9447  11824  18413   -109   -488  -1638       N
ATOM    876  CA  LYS A 115     -49.487  32.101  44.955  1.00103.53           C
ANISOU  876  CA  LYS A 115     9338  11591  18406   -134   -794  -1563       C
ATOM    877  CB  LYS A 115     -50.441  33.149  44.371  1.00106.60           C
ANISOU  877  CB  LYS A 115     9665  11711  19127   -110  -1012  -1570       C
ATOM    878  C   LYS A 115     -48.231  31.912  44.110  1.00100.59           C
ANISOU  878  C   LYS A 115     9187  11397  17633   -224   -928  -1504       C
ATOM    879  O   LYS A 115     -48.059  30.850  43.520  1.00101.39           O
ANISOU  879  O   LYS A 115     9323  11562  17635   -225  -1005  -1453       O
ATOM    880  N   VAL A 116     -47.351  32.925  44.091  1.00 97.68           N
ANISOU  880  N   VAL A 116     8970  11114  17030   -298   -946  -1510       N
ATOM    881  CA  VAL A 116     -46.096  32.831  43.358  1.00 95.21           C
ANISOU  881  CA  VAL A 116     8845  11003  16327   -392  -1038  -1448       C
ATOM    882  CB  VAL A 116     -45.109  33.961  43.707  1.00 93.84           C
ANISOU  882  CB  VAL A 116     8800  10947  15907   -489   -994  -1453       C
ATOM    883  CG1 VAL A 116     -43.759  33.767  43.034  1.00 91.33           C
ANISOU  883  CG1 VAL A 116     8635  10884  15183   -588  -1048  -1377       C
ATOM    884  CG2 VAL A 116     -45.670  35.328  43.370  1.00 96.78           C
ANISOU  884  CG2 VAL A 116     9213  11085  16472   -525  -1178  -1464       C
ATOM    885  C   VAL A 116     -45.473  31.465  43.632  1.00 94.38           C
ANISOU  885  C   VAL A 116     8737  11119  16003   -357   -887  -1435       C
ATOM    886  O   VAL A 116     -45.208  30.713  42.697  1.00 96.20           O
ANISOU  886  O   VAL A 116     9042  11404  16105   -357  -1022  -1381       O
ATOM    887  N   PHE A 117     -45.287  31.157  44.923  1.00 92.00           N
ANISOU  887  N   PHE A 117     8366  10924  15663   -317   -616  -1490       N
ATOM    888  CA  PHE A 117     -44.605  29.954  45.372  1.00 88.55           C
ANISOU  888  CA  PHE A 117     7941  10699  15002   -284   -461  -1485       C
ATOM    889  CB  PHE A 117     -44.729  29.795  46.888  1.00 87.64           C
ANISOU  889  CB  PHE A 117     7744  10623  14931   -244   -175  -1551       C
ATOM    890  CG  PHE A 117     -43.979  28.612  47.440  1.00 86.28           C
ANISOU  890  CG  PHE A 117     7603  10661  14519   -214    -24  -1547       C
ATOM    891  CD1 PHE A 117     -44.414  27.317  47.204  1.00 86.53           C
ANISOU  891  CD1 PHE A 117     7589  10664  14621   -153    -49  -1525       C
ATOM    892  CE1 PHE A 117     -43.716  26.228  47.702  1.00 86.09           C
ANISOU  892  CE1 PHE A 117     7583  10786  14342   -118     67  -1524       C
ATOM    893  CZ  PHE A 117     -42.578  26.427  48.446  1.00 85.78           C
ANISOU  893  CZ  PHE A 117     7617  10959  14015   -142    212  -1543       C
ATOM    894  CD2 PHE A 117     -42.830  28.795  48.191  1.00 85.86           C
ANISOU  894  CD2 PHE A 117     7632  10820  14168   -251    119  -1562       C
ATOM    895  CE2 PHE A 117     -42.135  27.707  48.693  1.00 85.94           C
ANISOU  895  CE2 PHE A 117     7673  11014  13966   -214    237  -1559       C
ATOM    896  C   PHE A 117     -45.183  28.718  44.690  1.00 88.15           C
ANISOU  896  C   PHE A 117     7856  10578  15060   -224   -574  -1450       C
ATOM    897  O   PHE A 117     -44.456  27.949  44.068  1.00 86.56           O
ANISOU  897  O   PHE A 117     7758  10519  14610   -214   -641  -1412       O
ATOM    898  N   TYR A 118     -46.494  28.526  44.839  1.00 90.71           N
ANISOU  898  N   TYR A 118     8029  10678  15755   -179   -593  -1462       N
ATOM    899  CA  TYR A 118     -47.138  27.324  44.344  1.00 92.59           C
ANISOU  899  CA  TYR A 118     8225  10826  16128   -136   -701  -1423       C
ATOM    900  CB  TYR A 118     -48.571  27.210  44.870  1.00 94.94           C
ANISOU  900  CB  TYR A 118     8303  10909  16858   -101   -651  -1433       C
ATOM    901  CG  TYR A 118     -48.674  27.067  46.368  1.00 95.16           C
ANISOU  901  CG  TYR A 118     8221  11013  16921    -74   -325  -1486       C
ATOM    902  CD1 TYR A 118     -47.857  26.189  47.065  1.00 93.65           C
ANISOU  902  CD1 TYR A 118     8106  11021  16452    -67   -148  -1495       C
ATOM    903  CE1 TYR A 118     -47.946  26.058  48.440  1.00 93.73           C
ANISOU  903  CE1 TYR A 118     8045  11092  16476    -52    142  -1540       C
ATOM    904  CZ  TYR A 118     -48.875  26.807  49.141  1.00 95.92           C
ANISOU  904  CZ  TYR A 118     8164  11238  17042    -32    284  -1582       C
ATOM    905  OH  TYR A 118     -48.978  26.682  50.494  1.00 97.82           O
ANISOU  905  OH  TYR A 118     8353  11535  17276    -15    584  -1628       O
ATOM    906  CE2 TYR A 118     -49.703  27.685  48.465  1.00 97.30           C
ANISOU  906  CE2 TYR A 118     8240  11218  17508    -20    119  -1581       C
ATOM    907  CD2 TYR A 118     -49.597  27.807  47.090  1.00 96.78           C
ANISOU  907  CD2 TYR A 118     8254  11085  17432    -47   -194  -1530       C
ATOM    908  C   TYR A 118     -47.038  27.278  42.825  1.00 93.28           C
ANISOU  908  C   TYR A 118     8446  10849  16146   -159  -1009  -1364       C
ATOM    909  O   TYR A 118     -46.692  26.246  42.263  1.00 94.14           O
ANISOU  909  O   TYR A 118     8657  11023  16089   -130  -1093  -1332       O
ATOM    910  N   LEU A 119     -47.324  28.410  42.175  1.00 94.51           N
ANISOU  910  N   LEU A 119     8624  10871  16414   -207  -1180  -1353       N
ATOM    911  CA  LEU A 119     -47.217  28.505  40.729  1.00 96.12           C
ANISOU  911  CA  LEU A 119     8982  11003  16533   -243  -1477  -1294       C
ATOM    912  CB  LEU A 119     -47.526  29.939  40.287  1.00 97.24           C
ANISOU  912  CB  LEU A 119     9143  10993  16809   -307  -1631  -1289       C
ATOM    913  CG  LEU A 119     -49.003  30.335  40.294  1.00 99.13           C
ANISOU  913  CG  LEU A 119     9207  10927  17529   -276  -1755  -1298       C
ATOM    914  CD1 LEU A 119     -49.165  31.838  40.125  1.00100.32           C
ANISOU  914  CD1 LEU A 119     9384  10950  17783   -321  -1863  -1313       C
ATOM    915  CD2 LEU A 119     -49.779  29.588  39.218  1.00100.07           C
ANISOU  915  CD2 LEU A 119     9345  10857  17820   -265  -2039  -1237       C
ATOM    916  C   LEU A 119     -45.815  28.082  40.301  1.00 94.90           C
ANISOU  916  C   LEU A 119     9019  11120  15918   -256  -1446  -1273       C
ATOM    917  O   LEU A 119     -45.651  27.320  39.353  1.00 94.49           O
ANISOU  917  O   LEU A 119     9096  11073  15733   -232  -1603  -1235       O
ATOM    918  N   LYS A 120     -44.810  28.582  41.024  1.00 94.94           N
ANISOU  918  N   LYS A 120     9040  11348  15684   -290  -1244  -1297       N
ATOM    919  CA  LYS A 120     -43.430  28.201  40.785  1.00 96.56           C
ANISOU  919  CA  LYS A 120     9376  11844  15467   -295  -1176  -1275       C
ATOM    920  CB  LYS A 120     -42.506  28.951  41.751  1.00 99.13           C
ANISOU  920  CB  LYS A 120     9678  12371  15614   -354   -967  -1297       C
ATOM    921  CG  LYS A 120     -41.066  28.460  41.834  1.00100.22           C
ANISOU  921  CG  LYS A 120     9888  12840  15350   -347   -843  -1278       C
ATOM    922  CD  LYS A 120     -40.358  28.931  43.088  1.00 99.81           C
ANISOU  922  CD  LYS A 120     9779  12951  15189   -389   -624  -1307       C
ATOM    923  CE  LYS A 120     -39.566  27.830  43.758  1.00101.18           C
ANISOU  923  CE  LYS A 120     9938  13351  15151   -307   -450  -1326       C
ATOM    924  NZ  LYS A 120     -40.450  26.759  44.283  1.00102.49           N
ANISOU  924  NZ  LYS A 120    10039  13380  15521   -202   -391  -1372       N
ATOM    925  C   LYS A 120     -43.324  26.681  40.881  1.00 95.74           C
ANISOU  925  C   LYS A 120     9284  11816  15275   -188  -1120  -1285       C
ATOM    926  O   LYS A 120     -42.766  26.048  39.988  1.00 95.00           O
ANISOU  926  O   LYS A 120     9330  11818  14947   -150  -1221  -1256       O
ATOM    927  N   MET A 121     -43.887  26.108  41.953  1.00 96.13           N
ANISOU  927  N   MET A 121     9200  11812  15512   -139   -964  -1326       N
ATOM    928  CA  MET A 121     -43.959  24.661  42.071  1.00 97.23           C
ANISOU  928  CA  MET A 121     9357  11972  15612    -49   -943  -1330       C
ATOM    929  CB  MET A 121     -44.867  24.205  43.218  1.00100.50           C
ANISOU  929  CB  MET A 121     9607  12270  16308    -29   -794  -1359       C
ATOM    930  CG  MET A 121     -44.397  24.594  44.600  1.00104.30           C
ANISOU  930  CG  MET A 121    10013  12897  16719    -44   -511  -1406       C
ATOM    931  SD  MET A 121     -44.962  23.395  45.842  1.00105.39           S
ANISOU  931  SD  MET A 121    10050  13003  16987      2   -316  -1426       S
ATOM    932  CE  MET A 121     -43.460  22.439  46.053  1.00105.44           C
ANISOU  932  CE  MET A 121    10214  13298  16548     64   -234  -1436       C
ATOM    933  C   MET A 121     -44.537  24.116  40.772  1.00 97.04           C
ANISOU  933  C   MET A 121     9436  11774  15661    -23  -1224  -1288       C
ATOM    934  O   MET A 121     -43.923  23.263  40.139  1.00 96.30           O
ANISOU  934  O   MET A 121     9494  11781  15314     42  -1294  -1277       O
ATOM    935  N   LYS A 122     -45.711  24.636  40.384  1.00 97.55           N
ANISOU  935  N   LYS A 122     9423  11571  16071    -68  -1391  -1266       N
ATOM    936  CA  LYS A 122     -46.352  24.224  39.147  1.00 97.00           C
ANISOU  936  CA  LYS A 122     9456  11297  16101    -60  -1694  -1219       C
ATOM    937  CB  LYS A 122     -47.548  25.122  38.800  1.00 95.58           C
ANISOU  937  CB  LYS A 122     9165  10837  16311   -123  -1875  -1195       C
ATOM    938  CG  LYS A 122     -48.516  24.531  37.783  1.00 97.32           C
ANISOU  938  CG  LYS A 122     9440  10792  16741   -119  -2193  -1142       C
ATOM    939  CD  LYS A 122     -49.636  25.452  37.325  1.00 99.13           C
ANISOU  939  CD  LYS A 122     9567  10744  17351   -175  -2409  -1112       C
ATOM    940  CE  LYS A 122     -50.287  24.991  36.033  1.00 98.90           C
ANISOU  940  CE  LYS A 122     9676  10476  17423   -188  -2783  -1049       C
ATOM    941  NZ  LYS A 122     -51.644  25.556  35.831  1.00 98.45           N
ANISOU  941  NZ  LYS A 122     9445  10118  17844   -226  -2991  -1014       N
ATOM    942  C   LYS A 122     -45.273  24.160  38.070  1.00 97.38           C
ANISOU  942  C   LYS A 122     9745  11503  15749    -46  -1797  -1200       C
ATOM    943  O   LYS A 122     -44.913  23.075  37.616  1.00 97.69           O
ANISOU  943  O   LYS A 122     9927  11597  15591     34  -1854  -1197       O
ATOM    944  N   GLY A 123     -44.705  25.324  37.739  1.00 97.57           N
ANISOU  944  N   GLY A 123     9815  11617  15640   -121  -1799  -1187       N
ATOM    945  CA  GLY A 123     -43.611  25.411  36.787  1.00 95.89           C
ANISOU  945  CA  GLY A 123     9806  11592  15035   -126  -1853  -1159       C
ATOM    946  C   GLY A 123     -42.547  24.360  37.077  1.00 93.67           C
ANISOU  946  C   GLY A 123     9585  11584  14420    -19  -1680  -1185       C
ATOM    947  O   GLY A 123     -42.257  23.528  36.223  1.00 93.33           O
ANISOU  947  O   GLY A 123     9716  11569  14176     62  -1789  -1177       O
ATOM    948  N   ASP A 124     -42.005  24.404  38.299  1.00 93.71           N
ANISOU  948  N   ASP A 124     9455  11774  14376    -13  -1420  -1221       N
ATOM    949  CA  ASP A 124     -40.966  23.489  38.742  1.00 95.64           C
ANISOU  949  CA  ASP A 124     9728  12282  14326     88  -1247  -1249       C
ATOM    950  CB  ASP A 124     -40.729  23.589  40.252  1.00 94.52           C
ANISOU  950  CB  ASP A 124     9422  12253  14238     76   -995  -1288       C
ATOM    951  CG  ASP A 124     -39.755  24.673  40.677  1.00 94.05           C
ANISOU  951  CG  ASP A 124     9315  12416  14003    -16   -851  -1275       C
ATOM    952  OD1 ASP A 124     -38.904  25.063  39.850  1.00 94.21           O
ANISOU  952  OD1 ASP A 124     9426  12602  13765    -46   -899  -1233       O
ATOM    953  OD2 ASP A 124     -39.846  25.109  41.842  1.00 93.93           O
ANISOU  953  OD2 ASP A 124     9179  12405  14102    -61   -693  -1304       O
ATOM    954  C   ASP A 124     -41.342  22.061  38.359  1.00 97.53           C
ANISOU  954  C   ASP A 124    10075  12418  14564    217  -1359  -1265       C
ATOM    955  O   ASP A 124     -40.611  21.396  37.627  1.00 98.94           O
ANISOU  955  O   ASP A 124    10417  12729  14447    316  -1403  -1266       O
ATOM    956  N   TYR A 125     -42.496  21.604  38.854  1.00 96.81           N
ANISOU  956  N   TYR A 125     9892  12086  14803    215  -1406  -1273       N
ATOM    957  CA  TYR A 125     -42.836  20.197  38.757  1.00 96.58           C
ANISOU  957  CA  TYR A 125     9951  11959  14784    320  -1494  -1283       C
ATOM    958  CB  TYR A 125     -43.832  19.795  39.847  1.00 94.66           C
ANISOU  958  CB  TYR A 125     9536  11554  14877    290  -1420  -1289       C
ATOM    959  CG  TYR A 125     -43.188  19.597  41.194  1.00 91.71           C
ANISOU  959  CG  TYR A 125     9063  11384  14399    312  -1135  -1328       C
ATOM    960  CD1 TYR A 125     -42.926  20.674  42.026  1.00 91.37           C
ANISOU  960  CD1 TYR A 125     8878  11450  14389    234   -937  -1345       C
ATOM    961  CE1 TYR A 125     -42.320  20.507  43.260  1.00 91.42           C
ANISOU  961  CE1 TYR A 125     8820  11631  14285    248   -693  -1379       C
ATOM    962  CZ  TYR A 125     -41.960  19.239  43.682  1.00 91.76           C
ANISOU  962  CZ  TYR A 125     8932  11745  14187    342   -645  -1397       C
ATOM    963  OH  TYR A 125     -41.356  19.071  44.897  1.00 92.07           O
ANISOU  963  OH  TYR A 125     8924  11944  14112    352   -424  -1427       O
ATOM    964  CE2 TYR A 125     -42.213  18.151  42.864  1.00 90.99           C
ANISOU  964  CE2 TYR A 125     8975  11539  14058    427   -841  -1383       C
ATOM    965  CD2 TYR A 125     -42.813  18.337  41.629  1.00 90.88           C
ANISOU  965  CD2 TYR A 125     9033  11350  14146    411  -1082  -1350       C
ATOM    966  C   TYR A 125     -43.200  19.848  37.318  1.00 99.59           C
ANISOU  966  C   TYR A 125    10538  12171  15130    351  -1789  -1253       C
ATOM    967  O   TYR A 125     -42.912  18.744  36.869  1.00103.94           O
ANISOU  967  O   TYR A 125    11266  12734  15493    470  -1873  -1268       O
ATOM    968  N   TYR A 126     -43.784  20.812  36.597  1.00100.47           N
ANISOU  968  N   TYR A 126    10649  12121  15400    251  -1955  -1214       N
ATOM    969  CA  TYR A 126     -44.073  20.646  35.180  1.00102.15           C
ANISOU  969  CA  TYR A 126    11084  12172  15554    264  -2248  -1180       C
ATOM    970  CB  TYR A 126     -44.947  21.790  34.657  1.00104.04           C
ANISOU  970  CB  TYR A 126    11272  12187  16071    132  -2433  -1133       C
ATOM    971  CG  TYR A 126     -46.383  21.438  34.364  1.00104.98           C
ANISOU  971  CG  TYR A 126    11356  11947  16581    100  -2695  -1098       C
ATOM    972  CD1 TYR A 126     -46.737  20.810  33.182  1.00108.11           C
ANISOU  972  CD1 TYR A 126    11992  12155  16929    131  -3000  -1066       C
ATOM    973  CE1 TYR A 126     -48.055  20.488  32.898  1.00111.31           C
ANISOU  973  CE1 TYR A 126    12358  12225  17707     87  -3270  -1020       C
ATOM    974  CZ  TYR A 126     -49.054  20.807  33.801  1.00111.34           C
ANISOU  974  CZ  TYR A 126    12055  12098  18152     18  -3212  -1004       C
ATOM    975  OH  TYR A 126     -50.352  20.487  33.518  1.00113.93           O
ANISOU  975  OH  TYR A 126    12312  12109  18866    -30  -3478   -946       O
ATOM    976  CE2 TYR A 126     -48.722  21.443  34.985  1.00108.33           C
ANISOU  976  CE2 TYR A 126    11441  11907  17811      2  -2885  -1044       C
ATOM    977  CD2 TYR A 126     -47.399  21.762  35.248  1.00105.57           C
ANISOU  977  CD2 TYR A 126    11160  11872  17080     38  -2645  -1090       C
ATOM    978  C   TYR A 126     -42.764  20.556  34.398  1.00101.70           C
ANISOU  978  C   TYR A 126    11238  12374  15028    342  -2206  -1191       C
ATOM    979  O   TYR A 126     -42.671  19.803  33.430  1.00104.04           O
ANISOU  979  O   TYR A 126    11773  12614  15142    432  -2376  -1191       O
ATOM    980  N   ARG A 127     -41.764  21.334  34.831  1.00 98.39           N
ANISOU  980  N   ARG A 127    10729  12239  14416    305  -1979  -1196       N
ATOM    981  CA  ARG A 127     -40.449  21.341  34.213  1.00 97.73           C
ANISOU  981  CA  ARG A 127    10784  12449  13897    366  -1892  -1195       C
ATOM    982  CB  ARG A 127     -39.620  22.515  34.742  1.00 96.46           C
ANISOU  982  CB  ARG A 127    10474  12538  13637    255  -1687  -1172       C
ATOM    983  CG  ARG A 127     -38.125  22.245  34.828  1.00 95.79           C
ANISOU  983  CG  ARG A 127    10403  12842  13152    341  -1476  -1182       C
ATOM    984  CD  ARG A 127     -37.314  23.506  35.030  1.00 94.49           C
ANISOU  984  CD  ARG A 127    10130  12902  12868    195  -1341  -1131       C
ATOM    985  NE  ARG A 127     -37.116  23.802  36.437  1.00 92.39           N
ANISOU  985  NE  ARG A 127     9652  12731  12721    149  -1146  -1153       N
ATOM    986  CZ  ARG A 127     -36.062  23.406  37.137  1.00 92.06           C
ANISOU  986  CZ  ARG A 127     9525  12978  12472    220   -940  -1172       C
ATOM    987  NH1 ARG A 127     -35.105  22.697  36.557  1.00 91.96           N
ANISOU  987  NH1 ARG A 127     9601  13204  12135    355   -891  -1174       N
ATOM    988  NH2 ARG A 127     -35.969  23.727  38.415  1.00 91.33           N
ANISOU  988  NH2 ARG A 127     9268  12933  12497    164   -789  -1190       N
ATOM    989  C   ARG A 127     -39.756  20.009  34.483  1.00 98.51           C
ANISOU  989  C   ARG A 127    10955  12714  13760    554  -1785  -1249       C
ATOM    990  O   ARG A 127     -38.916  19.571  33.699  1.00101.01           O
ANISOU  990  O   ARG A 127    11448  13199  13731    669  -1784  -1259       O
ATOM    991  N   TYR A 128     -40.112  19.376  35.604  1.00 97.20           N
ANISOU  991  N   TYR A 128    10655  12497  13777    589  -1691  -1284       N
ATOM    992  CA  TYR A 128     -39.522  18.095  35.954  1.00 97.64           C
ANISOU  992  CA  TYR A 128    10784  12678  13637    765  -1610  -1336       C
ATOM    993  CB  TYR A 128     -39.770  17.760  37.426  1.00 98.83           C
ANISOU  993  CB  TYR A 128    10744  12823  13983    749  -1449  -1361       C
ATOM    994  CG  TYR A 128     -39.239  18.775  38.405  1.00 99.45           C
ANISOU  994  CG  TYR A 128    10609  13102  14075    645  -1211  -1356       C
ATOM    995  CD1 TYR A 128     -38.219  19.644  38.047  1.00100.11           C
ANISOU  995  CD1 TYR A 128    10681  13440  13917    608  -1118  -1335       C
ATOM    996  CE1 TYR A 128     -37.727  20.585  38.934  1.00 99.58           C
ANISOU  996  CE1 TYR A 128    10439  13537  13859    499   -930  -1323       C
ATOM    997  CZ  TYR A 128     -38.239  20.648  40.217  1.00 98.30           C
ANISOU  997  CZ  TYR A 128    10126  13289  13932    445   -815  -1346       C
ATOM    998  OH  TYR A 128     -37.737  21.569  41.086  1.00 97.56           O
ANISOU  998  OH  TYR A 128     9896  13343  13827    344   -645  -1339       O
ATOM    999  CE2 TYR A 128     -39.247  19.780  40.602  1.00 98.75           C
ANISOU  999  CE2 TYR A 128    10184  13112  14224    486   -877  -1369       C
ATOM   1000  CD2 TYR A 128     -39.739  18.855  39.696  1.00 99.17           C
ANISOU 1000  CD2 TYR A 128    10397  13001  14282    577  -1080  -1368       C
ATOM   1001  C   TYR A 128     -40.053  17.021  35.012  1.00 97.95           C
ANISOU 1001  C   TYR A 128    11074  12497  13645    878  -1864  -1348       C
ATOM   1002  O   TYR A 128     -39.370  16.035  34.746  1.00 98.72           O
ANISOU 1002  O   TYR A 128    11335  12708  13465   1057  -1855  -1393       O
ATOM   1003  N   LEU A 129     -41.274  17.242  34.513  1.00 97.58           N
ANISOU 1003  N   LEU A 129    11060  12126  13888    775  -2101  -1307       N
ATOM   1004  CA  LEU A 129     -41.881  16.375  33.519  1.00 99.10           C
ANISOU 1004  CA  LEU A 129    11509  12067  14076    847  -2393  -1303       C
ATOM   1005  CB  LEU A 129     -43.371  16.703  33.391  1.00 98.31           C
ANISOU 1005  CB  LEU A 129    11334  11604  14413    697  -2626  -1245       C
ATOM   1006  CG  LEU A 129     -44.237  16.328  34.591  1.00 96.96           C
ANISOU 1006  CG  LEU A 129    10933  11297  14607    635  -2568  -1235       C
ATOM   1007  CD1 LEU A 129     -45.601  16.987  34.485  1.00 96.85           C
ANISOU 1007  CD1 LEU A 129    10773  10987  15037    477  -2747  -1172       C
ATOM   1008  CD2 LEU A 129     -44.385  14.820  34.700  1.00 98.34           C
ANISOU 1008  CD2 LEU A 129    11261  11369  14733    750  -2670  -1254       C
ATOM   1009  C   LEU A 129     -41.164  16.552  32.184  1.00101.73           C
ANISOU 1009  C   LEU A 129    12099  12503  14049    919  -2476  -1304       C
ATOM   1010  O   LEU A 129     -40.774  15.567  31.566  1.00107.26           O
ANISOU 1010  O   LEU A 129    13051  13214  14486   1089  -2559  -1345       O
ATOM   1011  N   ALA A 130     -40.982  17.808  31.756  1.00100.09           N
ANISOU 1011  N   ALA A 130    11840  12371  13818    793  -2450  -1261       N
ATOM   1012  CA  ALA A 130     -40.362  18.110  30.474  1.00100.26           C
ANISOU 1012  CA  ALA A 130    12100  12487  13505    825  -2522  -1245       C
ATOM   1013  CB  ALA A 130     -40.224  19.600  30.301  1.00101.22           C
ANISOU 1013  CB  ALA A 130    12108  12687  13661    641  -2472  -1184       C
ATOM   1014  C   ALA A 130     -39.021  17.390  30.347  1.00 99.31           C
ANISOU 1014  C   ALA A 130    12090  12697  12944   1028  -2330  -1301       C
ATOM   1015  O   ALA A 130     -38.762  16.732  29.342  1.00 98.85           O
ANISOU 1015  O   ALA A 130    12322  12621  12614   1169  -2446  -1327       O
ATOM   1016  N   GLU A 131     -38.195  17.503  31.393  1.00 98.57           N
ANISOU 1016  N   GLU A 131    11765  12895  12789   1050  -2043  -1323       N
ATOM   1017  CA  GLU A 131     -36.924  16.805  31.487  1.00101.17           C
ANISOU 1017  CA  GLU A 131    12133  13552  12752   1252  -1845  -1376       C
ATOM   1018  CB  GLU A 131     -36.381  16.875  32.917  1.00100.46           C
ANISOU 1018  CB  GLU A 131    11756  13679  12734   1240  -1588  -1393       C
ATOM   1019  CG  GLU A 131     -35.557  18.125  33.177  1.00100.95           C
ANISOU 1019  CG  GLU A 131    11616  14033  12708   1101  -1383  -1340       C
ATOM   1020  CD  GLU A 131     -35.380  18.564  34.622  1.00 99.44           C
ANISOU 1020  CD  GLU A 131    11139  13952  12691   1003  -1191  -1336       C
ATOM   1021  OE1 GLU A 131     -35.716  17.774  35.533  1.00 99.17           O
ANISOU 1021  OE1 GLU A 131    11051  13825  12803   1072  -1167  -1384       O
ATOM   1022  OE2 GLU A 131     -34.904  19.705  34.833  1.00 98.00           O
ANISOU 1022  OE2 GLU A 131    10808  13940  12488    851  -1073  -1282       O
ATOM   1023  C   GLU A 131     -37.079  15.362  31.013  1.00103.07           C
ANISOU 1023  C   GLU A 131    12647  13650  12863   1474  -1999  -1444       C
ATOM   1024  O   GLU A 131     -36.303  14.901  30.181  1.00105.65           O
ANISOU 1024  O   GLU A 131    13182  14130  12827   1650  -1979  -1479       O
ATOM   1025  N   VAL A 132     -38.097  14.668  31.534  1.00103.37           N
ANISOU 1025  N   VAL A 132    12688  13389  13196   1462  -2155  -1457       N
ATOM   1026  CA  VAL A 132     -38.307  13.261  31.231  1.00105.71           C
ANISOU 1026  CA  VAL A 132    13244  13518  13400   1654  -2324  -1515       C
ATOM   1027  CB  VAL A 132     -38.900  12.488  32.427  1.00104.01           C
ANISOU 1027  CB  VAL A 132    12904  13155  13459   1645  -2331  -1530       C
ATOM   1028  CG1 VAL A 132     -37.929  12.406  33.595  1.00103.60           C
ANISOU 1028  CG1 VAL A 132    12634  13418  13308   1712  -2029  -1566       C
ATOM   1029  CG2 VAL A 132     -40.241  13.040  32.884  1.00102.76           C
ANISOU 1029  CG2 VAL A 132    12566  12711  13765   1408  -2450  -1460       C
ATOM   1030  C   VAL A 132     -39.174  13.117  29.983  1.00109.57           C
ANISOU 1030  C   VAL A 132    14029  13680  13921   1629  -2658  -1491       C
ATOM   1031  O   VAL A 132     -39.192  12.052  29.369  1.00111.36           O
ANISOU 1031  O   VAL A 132    14559  13779  13972   1803  -2827  -1540       O
ATOM   1032  N   ALA A 133     -39.877  14.195  29.614  1.00114.31           N
ANISOU 1032  N   ALA A 133    14556  14136  14740   1416  -2766  -1417       N
ATOM   1033  CA  ALA A 133     -40.907  14.145  28.586  1.00121.09           C
ANISOU 1033  CA  ALA A 133    15653  14632  15724   1349  -3119  -1378       C
ATOM   1034  CB  ALA A 133     -41.779  15.376  28.631  1.00121.89           C
ANISOU 1034  CB  ALA A 133    15559  14573  16179   1099  -3205  -1295       C
ATOM   1035  C   ALA A 133     -40.287  13.961  27.207  1.00126.31           C
ANISOU 1035  C   ALA A 133    16680  15350  15960   1485  -3207  -1403       C
ATOM   1036  O   ALA A 133     -40.242  14.894  26.411  1.00128.08           O
ANISOU 1036  O   ALA A 133    16969  15590  16105   1378  -3252  -1354       O
ATOM   1037  N   ALA A 134     -39.825  12.739  26.936  1.00131.16           N
ANISOU 1037  N   ALA A 134    17549  15987  16298   1725  -3236  -1481       N
ATOM   1038  CA  ALA A 134     -39.479  12.354  25.580  1.00135.14           C
ANISOU 1038  CA  ALA A 134    18465  16457  16424   1876  -3377  -1515       C
ATOM   1039  CB  ALA A 134     -38.629  11.108  25.592  1.00136.54           C
ANISOU 1039  CB  ALA A 134    18836  16782  16259   2182  -3284  -1621       C
ATOM   1040  C   ALA A 134     -40.768  12.167  24.783  1.00136.58           C
ANISOU 1040  C   ALA A 134    18903  16175  16814   1773  -3803  -1469       C
ATOM   1041  O   ALA A 134     -41.864  12.355  25.312  1.00132.62           O
ANISOU 1041  O   ALA A 134    18218  15414  16755   1590  -3962  -1408       O
ATOM   1042  N   GLY A 135     -40.616  11.789  23.510  1.00139.72           N
ANISOU 1042  N   GLY A 135    19728  16475  16885   1896  -3985  -1497       N
ATOM   1043  CA  GLY A 135     -41.736  11.717  22.590  1.00141.29           C
ANISOU 1043  CA  GLY A 135    20212  16241  17229   1792  -4410  -1447       C
ATOM   1044  C   GLY A 135     -42.096  13.105  22.073  1.00141.96           C
ANISOU 1044  C   GLY A 135    20214  16284  17439   1555  -4471  -1353       C
ATOM   1045  O   GLY A 135     -41.221  13.949  21.890  1.00142.21           O
ANISOU 1045  O   GLY A 135    20165  16632  17234   1537  -4214  -1345       O
ATOM   1046  N   ASP A 136     -43.396  13.329  21.867  1.00143.32           N
ANISOU 1046  N   ASP A 136    20395  16060  17999   1368  -4821  -1277       N
ATOM   1047  CA  ASP A 136     -43.889  14.545  21.238  1.00143.68           C
ANISOU 1047  CA  ASP A 136    20431  15982  18179   1155  -4970  -1189       C
ATOM   1048  CB  ASP A 136     -44.805  14.197  20.063  1.00145.08           C
ANISOU 1048  CB  ASP A 136    21017  15726  18381   1118  -5448  -1152       C
ATOM   1049  CG  ASP A 136     -44.324  12.974  19.299  1.00147.93           C
ANISOU 1049  CG  ASP A 136    21850  16047  18306   1364  -5545  -1237       C
ATOM   1050  OD1 ASP A 136     -43.532  13.147  18.350  1.00150.28           O
ANISOU 1050  OD1 ASP A 136    22456  16498  18144   1463  -5472  -1268       O
ATOM   1051  OD2 ASP A 136     -44.717  11.856  19.684  1.00148.11           O
ANISOU 1051  OD2 ASP A 136    21932  15897  18443   1459  -5679  -1272       O
ATOM   1052  C   ASP A 136     -44.556  15.433  22.288  1.00141.65           C
ANISOU 1052  C   ASP A 136    19694  15700  18425    943  -4896  -1124       C
ATOM   1053  O   ASP A 136     -45.153  16.457  21.958  1.00142.48           O
ANISOU 1053  O   ASP A 136    19730  15657  18747    755  -5045  -1049       O
ATOM   1054  N   ASP A 137     -44.416  15.036  23.558  1.00137.78           N
ANISOU 1054  N   ASP A 137    18888  15359  18101    986  -4658  -1159       N
ATOM   1055  CA  ASP A 137     -45.115  15.666  24.665  1.00132.17           C
ANISOU 1055  CA  ASP A 137    17739  14606  17871    818  -4580  -1111       C
ATOM   1056  CB  ASP A 137     -45.256  14.708  25.852  1.00129.96           C
ANISOU 1056  CB  ASP A 137    17261  14350  17767    891  -4455  -1149       C
ATOM   1057  CG  ASP A 137     -46.015  13.430  25.532  1.00129.87           C
ANISOU 1057  CG  ASP A 137    17492  14009  17843    953  -4783  -1147       C
ATOM   1058  OD1 ASP A 137     -45.582  12.697  24.624  0.80130.89           O
ANISOU 1058  OD1 ASP A 137    18021  14101  17607   1109  -4916  -1193       O
ATOM   1059  OD2 ASP A 137     -47.034  13.174  26.200  0.80128.63           O
ANISOU 1059  OD2 ASP A 137    17125  13634  18113    845  -4900  -1097       O
ATOM   1060  C   ASP A 137     -44.433  16.980  25.042  1.00129.92           C
ANISOU 1060  C   ASP A 137    17202  14624  17537    721  -4280  -1095       C
ATOM   1061  O   ASP A 137     -45.121  17.971  25.273  1.00128.84           O
ANISOU 1061  O   ASP A 137    16848  14365  17737    543  -4343  -1036       O
ATOM   1062  N   LYS A 138     -43.090  16.971  25.084  1.00129.56           N
ANISOU 1062  N   LYS A 138    17190  14964  17073    843  -3971  -1147       N
ATOM   1063  CA  LYS A 138     -42.269  18.073  25.578  1.00127.75           C
ANISOU 1063  CA  LYS A 138    16711  15066  16759    761  -3657  -1131       C
ATOM   1064  CB  LYS A 138     -40.803  17.921  25.151  1.00127.64           C
ANISOU 1064  CB  LYS A 138    16843  15439  16215    908  -3407  -1171       C
ATOM   1065  CG  LYS A 138     -39.796  17.780  26.288  1.00124.52           C
ANISOU 1065  CG  LYS A 138    16171  15421  15718    994  -3027  -1217       C
ATOM   1066  CD  LYS A 138     -38.374  17.585  25.801  1.00124.63           C
ANISOU 1066  CD  LYS A 138    16311  15817  15225   1153  -2795  -1249       C
ATOM   1067  CE  LYS A 138     -37.388  17.349  26.924  1.00122.15           C
ANISOU 1067  CE  LYS A 138    15725  15861  14825   1250  -2453  -1293       C
ATOM   1068  NZ  LYS A 138     -36.006  17.190  26.416  1.00124.29           N
ANISOU 1068  NZ  LYS A 138    16084  16517  14621   1408  -2227  -1316       N
ATOM   1069  C   LYS A 138     -42.823  19.429  25.145  1.00127.71           C
ANISOU 1069  C   LYS A 138    16656  14920  16948    541  -3801  -1048       C
ATOM   1070  O   LYS A 138     -43.292  20.195  25.982  1.00127.75           O
ANISOU 1070  O   LYS A 138    16350  14889  17298    406  -3737  -1020       O
ATOM   1071  N   LYS A 139     -42.762  19.706  23.837  1.00127.71           N
ANISOU 1071  N   LYS A 139    16980  14830  16713    515  -3998  -1013       N
ATOM   1072  CA  LYS A 139     -43.100  21.004  23.271  1.00127.15           C
ANISOU 1072  CA  LYS A 139    16924  14648  16737    315  -4140   -932       C
ATOM   1073  CB  LYS A 139     -43.230  20.885  21.748  1.00130.65           C
ANISOU 1073  CB  LYS A 139    17815  14906  16920    321  -4434   -902       C
ATOM   1074  CG  LYS A 139     -41.915  21.055  20.995  1.00132.80           C
ANISOU 1074  CG  LYS A 139    18309  15517  16632    382  -4228   -904       C
ATOM   1075  CD  LYS A 139     -41.508  19.881  20.123  1.00134.20           C
ANISOU 1075  CD  LYS A 139    18878  15701  16408    597  -4286   -964       C
ATOM   1076  CE  LYS A 139     -40.051  19.951  19.714  1.00133.98           C
ANISOU 1076  CE  LYS A 139    18954  16109  15842    698  -3962   -980       C
ATOM   1077  NZ  LYS A 139     -39.468  18.606  19.493  1.00135.17           N
ANISOU 1077  NZ  LYS A 139    19321  16373  15662    983  -3872  -1079       N
ATOM   1078  C   LYS A 139     -44.315  21.609  23.977  1.00125.50           C
ANISOU 1078  C   LYS A 139    16426  14166  17091    165  -4284   -895       C
ATOM   1079  O   LYS A 139     -44.315  22.792  24.320  1.00122.62           O
ANISOU 1079  O   LYS A 139    15864  13856  16868     19  -4206   -855       O
ATOM   1080  N   GLY A 140     -45.336  20.775  24.210  1.00126.45           N
ANISOU 1080  N   GLY A 140    16518  13997  17528    205  -4490   -907       N
ATOM   1081  CA  GLY A 140     -46.532  21.178  24.934  1.00125.72           C
ANISOU 1081  CA  GLY A 140    16122  13658  17987     90  -4605   -874       C
ATOM   1082  C   GLY A 140     -46.284  21.304  26.436  1.00123.01           C
ANISOU 1082  C   GLY A 140    15386  13538  17812     99  -4251   -913       C
ATOM   1083  O   GLY A 140     -46.640  22.310  27.041  1.00122.57           O
ANISOU 1083  O   GLY A 140    15067  13466  18036    -14  -4182   -892       O
ATOM   1084  N   ILE A 141     -45.663  20.272  27.017  1.00122.77           N
ANISOU 1084  N   ILE A 141    15343  13704  17596    244  -4039   -975       N
ATOM   1085  CA  ILE A 141     -45.417  20.178  28.449  1.00120.97           C
ANISOU 1085  CA  ILE A 141    14790  13675  17498    267  -3720  -1014       C
ATOM   1086  CB  ILE A 141     -44.993  18.743  28.840  1.00119.68           C
ANISOU 1086  CB  ILE A 141    14704  13612  17157    439  -3618  -1074       C
ATOM   1087  CG1 ILE A 141     -46.223  17.849  29.040  1.00119.95           C
ANISOU 1087  CG1 ILE A 141    14712  13313  17548    433  -3855  -1054       C
ATOM   1088  CG2 ILE A 141     -44.070  18.739  30.055  1.00115.23           C
ANISOU 1088  CG2 ILE A 141    13910  13392  16477    493  -3227  -1124       C
ATOM   1089  CD1 ILE A 141     -45.916  16.410  29.392  1.00120.05           C
ANISOU 1089  CD1 ILE A 141    14834  13372  17407    588  -3808  -1104       C
ATOM   1090  C   ILE A 141     -44.418  21.250  28.889  1.00120.40           C
ANISOU 1090  C   ILE A 141    14573  13928  17245    212  -3421  -1020       C
ATOM   1091  O   ILE A 141     -44.546  21.804  29.981  1.00120.55           O
ANISOU 1091  O   ILE A 141    14297  14015  17492    149  -3234  -1027       O
ATOM   1092  N   VAL A 142     -43.437  21.552  28.031  1.00120.52           N
ANISOU 1092  N   VAL A 142    14803  14140  16847    230  -3382  -1010       N
ATOM   1093  CA  VAL A 142     -42.477  22.605  28.323  1.00119.59           C
ANISOU 1093  CA  VAL A 142    14566  14323  16547    149  -3135   -993       C
ATOM   1094  CB  VAL A 142     -41.277  22.596  27.352  1.00120.98           C
ANISOU 1094  CB  VAL A 142    14992  14764  16211    202  -3060   -981       C
ATOM   1095  CG1 VAL A 142     -41.683  22.896  25.918  1.00125.60           C
ANISOU 1095  CG1 VAL A 142    15891  15130  16700    139  -3367   -928       C
ATOM   1096  CG2 VAL A 142     -40.178  23.549  27.791  1.00120.01           C
ANISOU 1096  CG2 VAL A 142    14708  14995  15893    116  -2778   -954       C
ATOM   1097  C   VAL A 142     -43.208  23.947  28.354  1.00119.16           C
ANISOU 1097  C   VAL A 142    14388  14083  16804    -39  -3260   -938       C
ATOM   1098  O   VAL A 142     -42.917  24.791  29.197  1.00117.69           O
ANISOU 1098  O   VAL A 142    13977  14039  16701   -121  -3065   -936       O
ATOM   1099  N   ASP A 143     -44.181  24.124  27.453  1.00121.81           N
ANISOU 1099  N   ASP A 143    14880  14081  17320   -101  -3604   -896       N
ATOM   1100  CA  ASP A 143     -44.968  25.347  27.425  1.00124.77           C
ANISOU 1100  CA  ASP A 143    15149  14239  18016   -260  -3765   -847       C
ATOM   1101  CB  ASP A 143     -45.554  25.631  26.039  1.00132.98           C
ANISOU 1101  CB  ASP A 143    16477  14994  19054   -331  -4147   -786       C
ATOM   1102  CG  ASP A 143     -44.730  26.628  25.240  1.00138.92           C
ANISOU 1102  CG  ASP A 143    17420  15893  19468   -443  -4143   -731       C
ATOM   1103  OD1 ASP A 143     -44.841  27.845  25.517  0.60138.46           O
ANISOU 1103  OD1 ASP A 143    17234  15809  19562   -579  -4141   -696       O
ATOM   1104  OD2 ASP A 143     -43.971  26.181  24.357  0.60142.41           O
ANISOU 1104  OD2 ASP A 143    18143  16477  19488   -392  -4136   -721       O
ATOM   1105  C   ASP A 143     -46.016  25.334  28.534  1.00121.54           C
ANISOU 1105  C   ASP A 143    14422  13650  18106   -264  -3747   -873       C
ATOM   1106  O   ASP A 143     -46.552  26.383  28.883  1.00121.29           O
ANISOU 1106  O   ASP A 143    14224  13502  18359   -365  -3784   -855       O
ATOM   1107  N   GLN A 144     -46.297  24.144  29.081  1.00119.05           N
ANISOU 1107  N   GLN A 144    14032  13316  17885   -151  -3689   -913       N
ATOM   1108  CA  GLN A 144     -47.199  24.003  30.215  1.00115.71           C
ANISOU 1108  CA  GLN A 144    13297  12771  17895   -152  -3618   -934       C
ATOM   1109  CB  GLN A 144     -47.835  22.609  30.246  1.00114.64           C
ANISOU 1109  CB  GLN A 144    13192  12477  17887    -64  -3738   -940       C
ATOM   1110  C   GLN A 144     -46.453  24.370  31.500  1.00111.55           C
ANISOU 1110  C   GLN A 144    12542  12540  17303   -144  -3233   -981       C
ATOM   1111  O   GLN A 144     -47.042  24.936  32.419  1.00112.10           O
ANISOU 1111  O   GLN A 144    12351  12542  17697   -189  -3136   -993       O
ATOM   1112  N   SER A 145     -45.152  24.054  31.542  1.00106.61           N
ANISOU 1112  N   SER A 145    12018  12236  16250    -82  -3019  -1007       N
ATOM   1113  CA  SER A 145     -44.267  24.514  32.600  1.00103.53           C
ANISOU 1113  CA  SER A 145    11455  12143  15736    -92  -2686  -1039       C
ATOM   1114  CB  SER A 145     -42.932  23.831  32.519  1.00101.65           C
ANISOU 1114  CB  SER A 145    11337  12234  15049      8  -2500  -1063       C
ATOM   1115  OG  SER A 145     -42.007  24.440  33.406  1.00 98.20           O
ANISOU 1115  OG  SER A 145    10748  12085  14478    -29  -2216  -1076       O
ATOM   1116  C   SER A 145     -44.098  26.027  32.516  1.00104.76           C
ANISOU 1116  C   SER A 145    11568  12319  15913   -234  -2685  -1005       C
ATOM   1117  O   SER A 145     -44.122  26.712  33.536  1.00104.62           O
ANISOU 1117  O   SER A 145    11345  12353  16050   -283  -2513  -1026       O
ATOM   1118  N   GLN A 146     -43.919  26.525  31.285  1.00106.78           N
ANISOU 1118  N   GLN A 146    12047  12527  15997   -300  -2886   -951       N
ATOM   1119  CA  GLN A 146     -43.703  27.937  31.006  1.00105.55           C
ANISOU 1119  CA  GLN A 146    11912  12376  15814   -450  -2933   -903       C
ATOM   1120  CB  GLN A 146     -43.460  28.157  29.513  1.00105.11           C
ANISOU 1120  CB  GLN A 146    12159  12275  15504   -507  -3164   -837       C
ATOM   1121  CG  GLN A 146     -42.789  29.485  29.204  1.00103.77           C
ANISOU 1121  CG  GLN A 146    12050  12224  15153   -669  -3151   -774       C
ATOM   1122  CD  GLN A 146     -42.328  29.573  27.771  1.00105.40           C
ANISOU 1122  CD  GLN A 146    12570  12457  15019   -724  -3316   -705       C
ATOM   1123  OE1 GLN A 146     -42.261  28.578  27.053  1.00105.21           O
ANISOU 1123  OE1 GLN A 146    12729  12430  14813   -616  -3384   -715       O
ATOM   1124  NE2 GLN A 146     -41.998  30.781  27.345  1.00106.95           N
ANISOU 1124  NE2 GLN A 146    12850  12673  15110   -895  -3383   -631       N
ATOM   1125  C   GLN A 146     -44.904  28.742  31.490  1.00106.40           C
ANISOU 1125  C   GLN A 146    11841  12190  16393   -513  -3054   -909       C
ATOM   1126  O   GLN A 146     -44.756  29.596  32.359  1.00103.99           O
ANISOU 1126  O   GLN A 146    11376  11954  16182   -570  -2897   -926       O
ATOM   1127  N   GLN A 147     -46.081  28.453  30.917  1.00110.96           N
ANISOU 1127  N   GLN A 147    12455  12440  17264   -496  -3338   -894       N
ATOM   1128  CA  GLN A 147     -47.351  28.985  31.381  1.00115.43           C
ANISOU 1128  CA  GLN A 147    12815  12716  18324   -518  -3455   -903       C
ATOM   1129  CB  GLN A 147     -48.467  27.963  31.168  1.00120.46           C
ANISOU 1129  CB  GLN A 147    13412  13100  19257   -446  -3648   -899       C
ATOM   1130  CG  GLN A 147     -49.227  28.123  29.864  1.00126.97           C
ANISOU 1130  CG  GLN A 147    14427  13615  20201   -497  -4063   -836       C
ATOM   1131  CD  GLN A 147     -50.362  27.131  29.770  1.00129.68           C
ANISOU 1131  CD  GLN A 147    14696  13702  20872   -441  -4260   -822       C
ATOM   1132  OE1 GLN A 147     -50.156  25.919  29.722  1.00128.43           O
ANISOU 1132  OE1 GLN A 147    14623  13609  20566   -367  -4228   -832       O
ATOM   1133  NE2 GLN A 147     -51.580  27.647  29.737  1.00132.18           N
ANISOU 1133  NE2 GLN A 147    14853  13720  21648   -478  -4480   -795       N
ATOM   1134  C   GLN A 147     -47.280  29.215  32.885  1.00115.30           C
ANISOU 1134  C   GLN A 147    12521  12834  18454   -489  -3137   -965       C
ATOM   1135  O   GLN A 147     -47.490  30.331  33.353  1.00119.54           O
ANISOU 1135  O   GLN A 147    12947  13314  19158   -548  -3106   -976       O
ATOM   1136  N   ALA A 148     -46.973  28.136  33.614  1.00112.83           N
ANISOU 1136  N   ALA A 148    12124  12687  18060   -395  -2915  -1005       N
ATOM   1137  CA  ALA A 148     -46.981  28.111  35.066  1.00110.91           C
ANISOU 1137  CA  ALA A 148    11637  12553  17949   -357  -2617  -1064       C
ATOM   1138  CB  ALA A 148     -46.727  26.706  35.542  1.00109.73           C
ANISOU 1138  CB  ALA A 148    11465  12535  17690   -256  -2465  -1091       C
ATOM   1139  C   ALA A 148     -45.960  29.097  35.628  1.00110.11           C
ANISOU 1139  C   ALA A 148    11528  12687  17620   -422  -2407  -1080       C
ATOM   1140  O   ALA A 148     -46.282  29.859  36.536  1.00110.85           O
ANISOU 1140  O   ALA A 148    11459  12738  17920   -442  -2287  -1116       O
ATOM   1141  N   TYR A 149     -44.743  29.086  35.067  1.00109.48           N
ANISOU 1141  N   TYR A 149    11627  12850  17118   -454  -2370  -1049       N
ATOM   1142  CA  TYR A 149     -43.670  29.955  35.530  1.00110.13           C
ANISOU 1142  CA  TYR A 149    11709  13177  16958   -536  -2189  -1044       C
ATOM   1143  CB  TYR A 149     -42.334  29.610  34.864  1.00110.69           C
ANISOU 1143  CB  TYR A 149    11948  13548  16559   -547  -2131  -1001       C
ATOM   1144  CG  TYR A 149     -41.526  28.508  35.510  1.00110.37           C
ANISOU 1144  CG  TYR A 149    11855  13778  16302   -434  -1888  -1039       C
ATOM   1145  CD1 TYR A 149     -41.461  28.355  36.889  1.00108.31           C
ANISOU 1145  CD1 TYR A 149    11412  13600  16141   -397  -1655  -1095       C
ATOM   1146  CE1 TYR A 149     -40.706  27.347  37.470  1.00106.95           C
ANISOU 1146  CE1 TYR A 149    11207  13663  15766   -295  -1456  -1127       C
ATOM   1147  CZ  TYR A 149     -39.984  26.476  36.671  1.00106.76           C
ANISOU 1147  CZ  TYR A 149    11322  13803  15436   -210  -1478  -1111       C
ATOM   1148  OH  TYR A 149     -39.228  25.480  37.219  1.00104.70           O
ANISOU 1148  OH  TYR A 149    11034  13767  14979    -92  -1299  -1146       O
ATOM   1149  CE2 TYR A 149     -40.027  26.620  35.296  1.00108.51           C
ANISOU 1149  CE2 TYR A 149    11729  13957  15542   -236  -1688  -1061       C
ATOM   1150  CD2 TYR A 149     -40.787  27.631  34.731  1.00111.05           C
ANISOU 1150  CD2 TYR A 149    12091  14038  16062   -357  -1892  -1022       C
ATOM   1151  C   TYR A 149     -44.021  31.415  35.258  1.00111.01           C
ANISOU 1151  C   TYR A 149    11847  13120  17211   -661  -2345  -1014       C
ATOM   1152  O   TYR A 149     -43.733  32.285  36.077  1.00111.35           O
ANISOU 1152  O   TYR A 149    11809  13226  17272   -719  -2211  -1034       O
ATOM   1153  N   GLN A 150     -44.637  31.668  34.098  1.00112.04           N
ANISOU 1153  N   GLN A 150    12115  13022  17434   -701  -2647   -966       N
ATOM   1154  CA  GLN A 150     -44.964  33.018  33.669  1.00112.91           C
ANISOU 1154  CA  GLN A 150    12293  12949  17659   -821  -2846   -930       C
ATOM   1155  CB  GLN A 150     -45.436  33.030  32.213  1.00113.43           C
ANISOU 1155  CB  GLN A 150    12567  12802  17729   -863  -3191   -864       C
ATOM   1156  CG  GLN A 150     -45.470  34.420  31.596  1.00113.73           C
ANISOU 1156  CG  GLN A 150    12744  12699  17768  -1011  -3408   -807       C
ATOM   1157  CD  GLN A 150     -44.078  34.975  31.426  1.00114.26           C
ANISOU 1157  CD  GLN A 150    12946  13066  17398  -1142  -3284   -748       C
ATOM   1158  OE1 GLN A 150     -43.359  34.614  30.498  1.00115.27           O
ANISOU 1158  OE1 GLN A 150    13265  13349  17181  -1185  -3318   -685       O
ATOM   1159  NE2 GLN A 150     -43.687  35.856  32.334  1.00114.90           N
ANISOU 1159  NE2 GLN A 150    12931  13236  17490  -1208  -3136   -765       N
ATOM   1160  C   GLN A 150     -46.013  33.616  34.602  1.00114.27           C
ANISOU 1160  C   GLN A 150    12254  12894  18268   -782  -2830   -992       C
ATOM   1161  O   GLN A 150     -45.873  34.756  35.035  1.00115.94           O
ANISOU 1161  O   GLN A 150    12452  13085  18514   -853  -2805  -1001       O
ATOM   1162  N   GLU A 151     -47.060  32.833  34.894  1.00115.56           N
ANISOU 1162  N   GLU A 151    12259  12889  18758   -668  -2846  -1031       N
ATOM   1163  CA  GLU A 151     -48.120  33.250  35.796  1.00116.75           C
ANISOU 1163  CA  GLU A 151    12178  12844  19338   -606  -2798  -1092       C
ATOM   1164  CB  GLU A 151     -49.186  32.155  35.914  1.00119.97           C
ANISOU 1164  CB  GLU A 151    12420  13100  20060   -501  -2830  -1104       C
ATOM   1165  CG  GLU A 151     -50.362  32.508  36.815  1.00125.45           C
ANISOU 1165  CG  GLU A 151    12840  13603  21220   -427  -2763  -1159       C
ATOM   1166  CD  GLU A 151     -51.161  33.759  36.480  1.00131.29           C
ANISOU 1166  CD  GLU A 151    13551  14070  22262   -444  -2990  -1160       C
ATOM   1167  OE1 GLU A 151     -50.632  34.879  36.674  1.00132.31           O
ANISOU 1167  OE1 GLU A 151    13769  14238  22263   -498  -2958  -1181       O
ATOM   1168  OE2 GLU A 151     -52.322  33.615  36.037  1.00134.93           O
ANISOU 1168  OE2 GLU A 151    13901  14270  23095   -404  -3213  -1137       O
ATOM   1169  C   GLU A 151     -47.496  33.651  37.131  1.00114.67           C
ANISOU 1169  C   GLU A 151    11809  12780  18979   -599  -2470  -1154       C
ATOM   1170  O   GLU A 151     -47.866  34.676  37.701  1.00115.31           O
ANISOU 1170  O   GLU A 151    11817  12745  19249   -604  -2449  -1195       O
ATOM   1171  N   ALA A 152     -46.520  32.851  37.583  1.00111.33           N
ANISOU 1171  N   ALA A 152    11402  12649  18247   -584  -2236  -1161       N
ATOM   1172  CA  ALA A 152     -45.776  33.111  38.806  1.00110.67           C
ANISOU 1172  CA  ALA A 152    11253  12778  18018   -588  -1939  -1209       C
ATOM   1173  CB  ALA A 152     -44.870  31.949  39.122  1.00107.42           C
ANISOU 1173  CB  ALA A 152    10851  12650  17310   -546  -1739  -1209       C
ATOM   1174  C   ALA A 152     -44.987  34.412  38.678  1.00112.21           C
ANISOU 1174  C   ALA A 152    11581  13041  18011   -719  -1983  -1180       C
ATOM   1175  O   ALA A 152     -45.051  35.266  39.561  1.00114.51           O
ANISOU 1175  O   ALA A 152    11817  13294  18396   -732  -1880  -1228       O
ATOM   1176  N   PHE A 153     -44.255  34.550  37.564  1.00111.83           N
ANISOU 1176  N   PHE A 153    11720  13089  17679   -819  -2138  -1097       N
ATOM   1177  CA  PHE A 153     -43.450  35.731  37.297  1.00110.53           C
ANISOU 1177  CA  PHE A 153    11699  13002  17296   -976  -2204  -1042       C
ATOM   1178  CB  PHE A 153     -42.720  35.602  35.958  1.00111.07           C
ANISOU 1178  CB  PHE A 153    11964  13193  17045  -1073  -2358   -941       C
ATOM   1179  CG  PHE A 153     -41.690  36.673  35.708  1.00112.26           C
ANISOU 1179  CG  PHE A 153    12251  13492  16909  -1259  -2387   -861       C
ATOM   1180  CD1 PHE A 153     -40.507  36.703  36.432  1.00112.71           C
ANISOU 1180  CD1 PHE A 153    12267  13863  16692  -1315  -2155   -846       C
ATOM   1181  CE1 PHE A 153     -39.557  37.688  36.205  1.00114.13           C
ANISOU 1181  CE1 PHE A 153    12559  14184  16618  -1509  -2193   -755       C
ATOM   1182  CZ  PHE A 153     -39.784  38.653  35.250  1.00116.50           C
ANISOU 1182  CZ  PHE A 153    13033  14309  16923  -1650  -2461   -680       C
ATOM   1183  CD2 PHE A 153     -41.905  37.651  34.749  1.00114.24           C
ANISOU 1183  CD2 PHE A 153    12674  13565  17167  -1391  -2663   -790       C
ATOM   1184  CE2 PHE A 153     -40.955  38.636  34.523  1.00117.26           C
ANISOU 1184  CE2 PHE A 153    13187  14084  17282  -1586  -2698   -701       C
ATOM   1185  C   PHE A 153     -44.328  36.979  37.346  1.00110.65           C
ANISOU 1185  C   PHE A 153    11719  12710  17613  -1009  -2383  -1064       C
ATOM   1186  O   PHE A 153     -43.988  37.950  38.019  1.00109.57           O
ANISOU 1186  O   PHE A 153    11598  12587  17443  -1075  -2320  -1082       O
ATOM   1187  N   GLU A 154     -45.464  36.919  36.639  1.00111.47           N
ANISOU 1187  N   GLU A 154    11812  12526  18012   -955  -2619  -1064       N
ATOM   1188  CA  GLU A 154     -46.431  38.002  36.589  1.00110.81           C
ANISOU 1188  CA  GLU A 154    11719  12122  18260   -953  -2820  -1090       C
ATOM   1189  CB  GLU A 154     -47.678  37.570  35.812  1.00110.69           C
ANISOU 1189  CB  GLU A 154    11651  11826  18579   -872  -3066  -1083       C
ATOM   1190  C   GLU A 154     -46.761  38.442  38.013  1.00109.59           C
ANISOU 1190  C   GLU A 154    11397  11933  18306   -867  -2597  -1192       C
ATOM   1191  O   GLU A 154     -46.711  39.630  38.317  1.00110.06           O
ANISOU 1191  O   GLU A 154    11526  11895  18397   -918  -2650  -1212       O
ATOM   1192  N   ILE A 155     -47.061  37.468  38.882  1.00108.48           N
ANISOU 1192  N   ILE A 155    11062  11876  18278   -739  -2349  -1255       N
ATOM   1193  CA  ILE A 155     -47.479  37.757  40.245  1.00110.40           C
ANISOU 1193  CA  ILE A 155    11146  12081  18717   -640  -2115  -1357       C
ATOM   1194  CB  ILE A 155     -48.168  36.543  40.915  1.00109.89           C
ANISOU 1194  CB  ILE A 155    10854  12037  18859   -499  -1910  -1405       C
ATOM   1195  CG1 ILE A 155     -49.300  35.958  40.061  1.00111.58           C
ANISOU 1195  CG1 ILE A 155    10970  12035  19391   -439  -2129  -1373       C
ATOM   1196  CG2 ILE A 155     -48.647  36.882  42.323  1.00109.17           C
ANISOU 1196  CG2 ILE A 155    10610  11904  18966   -395  -1652  -1509       C
ATOM   1197  CD1 ILE A 155     -50.582  36.776  40.044  1.00114.72           C
ANISOU 1197  CD1 ILE A 155    11240  12114  20233   -362  -2283  -1412       C
ATOM   1198  C   ILE A 155     -46.282  38.277  41.040  1.00110.30           C
ANISOU 1198  C   ILE A 155    11236  12294  18376   -726  -1925  -1368       C
ATOM   1199  O   ILE A 155     -46.433  39.170  41.871  1.00110.77           O
ANISOU 1199  O   ILE A 155    11294  12265  18527   -704  -1850  -1435       O
ATOM   1200  N   SER A 156     -45.094  37.727  40.765  1.00110.92           N
ANISOU 1200  N   SER A 156    11409  12658  18075   -819  -1858  -1301       N
ATOM   1201  CA  SER A 156     -43.895  38.103  41.495  1.00113.53           C
ANISOU 1201  CA  SER A 156    11817  13227  18091   -911  -1689  -1295       C
ATOM   1202  CB  SER A 156     -42.745  37.182  41.180  1.00111.04           C
ANISOU 1202  CB  SER A 156    11537  13235  17415   -965  -1594  -1226       C
ATOM   1203  OG  SER A 156     -42.196  37.470  39.902  1.00110.94           O
ANISOU 1203  OG  SER A 156    11679  13278  17196  -1094  -1806  -1120       O
ATOM   1204  C   SER A 156     -43.548  39.565  41.219  1.00118.19           C
ANISOU 1204  C   SER A 156    12580  13724  18603  -1056  -1872  -1256       C
ATOM   1205  O   SER A 156     -43.464  40.373  42.142  1.00120.63           O
ANISOU 1205  O   SER A 156    12915  13984  18934  -1066  -1791  -1312       O
ATOM   1206  N   LYS A 157     -43.383  39.901  39.935  1.00121.29           N
ANISOU 1206  N   LYS A 157    13110  14072  18900  -1171  -2131  -1161       N
ATOM   1207  CA  LYS A 157     -43.017  41.247  39.528  1.00124.18           C
ANISOU 1207  CA  LYS A 157    13666  14349  19168  -1337  -2339  -1101       C
ATOM   1208  CB  LYS A 157     -42.688  41.282  38.031  1.00123.98           C
ANISOU 1208  CB  LYS A 157    13795  14346  18965  -1471  -2583   -977       C
ATOM   1209  C   LYS A 157     -44.136  42.226  39.884  1.00127.64           C
ANISOU 1209  C   LYS A 157    14099  14431  19966  -1255  -2467  -1187       C
ATOM   1210  O   LYS A 157     -44.034  43.413  39.584  1.00132.01           O
ANISOU 1210  O   LYS A 157    14822  14840  20496  -1371  -2674  -1153       O
ATOM   1211  N   LYS A 158     -45.197  41.723  40.530  1.00129.49           N
ANISOU 1211  N   LYS A 158    14138  14528  20533  -1054  -2341  -1295       N
ATOM   1212  CA  LYS A 158     -46.322  42.551  40.938  1.00133.42           C
ANISOU 1212  CA  LYS A 158    14588  14705  21400   -934  -2422  -1390       C
ATOM   1213  CB  LYS A 158     -47.655  41.952  40.474  1.00132.66           C
ANISOU 1213  CB  LYS A 158    14311  14399  21694   -779  -2517  -1419       C
ATOM   1214  C   LYS A 158     -46.281  42.778  42.449  1.00135.11           C
ANISOU 1214  C   LYS A 158    14736  14958  21642   -841  -2139  -1502       C
ATOM   1215  O   LYS A 158     -45.850  43.835  42.903  1.00137.15           O
ANISOU 1215  O   LYS A 158    15148  15169  21791   -911  -2170  -1521       O
ATOM   1216  N   GLU A 159     -46.726  41.775  43.217  1.00136.36           N
ANISOU 1216  N   GLU A 159    14684  15192  21931   -691  -1871  -1571       N
ATOM   1217  CA  GLU A 159     -46.877  41.908  44.657  1.00136.49           C
ANISOU 1217  CA  GLU A 159    14633  15219  22007   -579  -1589  -1685       C
ATOM   1218  CB  GLU A 159     -48.272  41.440  45.087  1.00135.31           C
ANISOU 1218  CB  GLU A 159    14234  14901  22275   -366  -1468  -1775       C
ATOM   1219  C   GLU A 159     -45.764  41.148  45.378  1.00134.46           C
ANISOU 1219  C   GLU A 159    14390  15286  21410   -644  -1331  -1666       C
ATOM   1220  O   GLU A 159     -46.046  40.318  46.240  1.00136.33           O
ANISOU 1220  O   GLU A 159    14479  15602  21715   -530  -1068  -1727       O
ATOM   1221  N   MET A 160     -44.506  41.456  45.017  1.00130.75           N
ANISOU 1221  N   MET A 160    14097  15001  20582   -831  -1417  -1575       N
ATOM   1222  CA  MET A 160     -43.316  40.889  45.639  1.00127.08           C
ANISOU 1222  CA  MET A 160    13657  14846  19779   -909  -1216  -1544       C
ATOM   1223  CB  MET A 160     -43.036  39.462  45.153  1.00125.42           C
ANISOU 1223  CB  MET A 160    13332  14853  19468   -889  -1137  -1488       C
ATOM   1224  CG  MET A 160     -43.632  38.381  46.035  0.70122.51           C
ANISOU 1224  CG  MET A 160    12786  14511  19252   -725   -878  -1569       C
ATOM   1225  SD  MET A 160     -43.246  36.722  45.430  0.70117.57           S
ANISOU 1225  SD  MET A 160    12069  14117  18485   -703   -826  -1502       S
ATOM   1226  CE  MET A 160     -43.503  35.750  46.912  0.70117.04           C
ANISOU 1226  CE  MET A 160    11866  14127  18477   -572   -485  -1591       C
ATOM   1227  C   MET A 160     -42.101  41.759  45.324  1.00126.00           C
ANISOU 1227  C   MET A 160    13723  14830  19320  -1127  -1359  -1449       C
ATOM   1228  O   MET A 160     -41.762  41.970  44.159  1.00123.36           O
ANISOU 1228  O   MET A 160    13467  14523  18881  -1253  -1575  -1343       O
ATOM   1229  N   GLN A 161     -41.444  42.238  46.389  1.00127.36           N
ANISOU 1229  N   GLN A 161    13984  15077  19329  -1178  -1235  -1480       N
ATOM   1230  CA  GLN A 161     -40.241  43.051  46.290  1.00127.85           C
ANISOU 1230  CA  GLN A 161    14225  15266  19086  -1400  -1354  -1383       C
ATOM   1231  CB  GLN A 161     -39.830  43.571  47.672  1.00126.07           C
ANISOU 1231  CB  GLN A 161    14096  15042  18760  -1411  -1215  -1451       C
ATOM   1232  C   GLN A 161     -39.131  42.223  45.645  1.00126.70           C
ANISOU 1232  C   GLN A 161    14029  15462  18646  -1519  -1329  -1255       C
ATOM   1233  O   GLN A 161     -39.151  40.996  45.728  1.00129.09           O
ANISOU 1233  O   GLN A 161    14184  15919  18944  -1409  -1158  -1273       O
ATOM   1234  N   PRO A 162     -38.135  42.857  44.980  1.00124.81           N
ANISOU 1234  N   PRO A 162    13913  15354  18155  -1743  -1495  -1121       N
ATOM   1235  CA  PRO A 162     -37.106  42.119  44.244  1.00119.95           C
ANISOU 1235  CA  PRO A 162    13238  15070  17265  -1844  -1470   -996       C
ATOM   1236  CB  PRO A 162     -36.304  43.215  43.525  1.00122.82           C
ANISOU 1236  CB  PRO A 162    13762  15479  17423  -2106  -1694   -851       C
ATOM   1237  CG  PRO A 162     -36.543  44.459  44.352  1.00126.39           C
ANISOU 1237  CG  PRO A 162    14367  15689  17965  -2162  -1786   -905       C
ATOM   1238  CD  PRO A 162     -37.957  44.314  44.877  1.00127.64           C
ANISOU 1238  CD  PRO A 162    14473  15547  18477  -1912  -1719  -1076       C
ATOM   1239  C   PRO A 162     -36.180  41.244  45.086  1.00114.49           C
ANISOU 1239  C   PRO A 162    12442  14687  16370  -1822  -1229   -994       C
ATOM   1240  O   PRO A 162     -35.469  40.409  44.534  1.00113.07           O
ANISOU 1240  O   PRO A 162    12178  14780  16002  -1838  -1171   -918       O
ATOM   1241  N   THR A 163     -36.198  41.428  46.412  1.00110.80           N
ANISOU 1241  N   THR A 163    11993  14169  15937  -1776  -1095  -1081       N
ATOM   1242  CA  THR A 163     -35.307  40.675  47.280  1.00109.90           C
ANISOU 1242  CA  THR A 163    11803  14323  15629  -1766   -893  -1078       C
ATOM   1243  CB  THR A 163     -34.826  41.495  48.487  1.00111.71           C
ANISOU 1243  CB  THR A 163    12156  14517  15769  -1860   -869  -1101       C
ATOM   1244  OG1 THR A 163     -35.943  41.825  49.314  1.00113.83           O
ANISOU 1244  OG1 THR A 163    12482  14485  16283  -1710   -803  -1251       O
ATOM   1245  CG2 THR A 163     -34.061  42.744  48.100  1.00114.33           C
ANISOU 1245  CG2 THR A 163    12639  14861  15940  -2115  -1092   -978       C
ATOM   1246  C   THR A 163     -35.953  39.358  47.702  1.00107.82           C
ANISOU 1246  C   THR A 163    11393  14069  15503  -1538   -683  -1181       C
ATOM   1247  O   THR A 163     -35.247  38.413  48.044  1.00106.00           O
ANISOU 1247  O   THR A 163    11076  14086  15110  -1505   -537  -1163       O
ATOM   1248  N   HIS A 164     -37.292  39.309  47.667  1.00109.82           N
ANISOU 1248  N   HIS A 164    11616  14049  16060  -1387   -680  -1281       N
ATOM   1249  CA  HIS A 164     -38.054  38.177  48.179  1.00111.43           C
ANISOU 1249  CA  HIS A 164    11687  14218  16431  -1187   -487  -1376       C
ATOM   1250  CB  HIS A 164     -39.548  38.299  47.835  1.00113.38           C
ANISOU 1250  CB  HIS A 164    11881  14159  17036  -1056   -545  -1451       C
ATOM   1251  CG  HIS A 164     -40.461  37.562  48.764  1.00114.35           C
ANISOU 1251  CG  HIS A 164    11889  14186  17372   -877   -328  -1563       C
ATOM   1252  ND1 HIS A 164     -40.293  36.223  49.074  1.00113.13           N
ANISOU 1252  ND1 HIS A 164    11630  14198  17153   -798   -159  -1567       N
ATOM   1253  CE1 HIS A 164     -41.242  35.845  49.909  1.00114.28           C
ANISOU 1253  CE1 HIS A 164    11692  14209  17518   -664     13  -1660       C
ATOM   1254  NE2 HIS A 164     -42.043  36.893  50.137  1.00116.09           N
ANISOU 1254  NE2 HIS A 164    11952  14195  17962   -634    -25  -1725       N
ATOM   1255  CD2 HIS A 164     -41.562  37.966  49.437  1.00116.58           C
ANISOU 1255  CD2 HIS A 164    12141  14223  17928   -762   -248  -1668       C
ATOM   1256  C   HIS A 164     -37.464  36.866  47.665  1.00110.59           C
ANISOU 1256  C   HIS A 164    11477  14374  16166  -1150   -423  -1318       C
ATOM   1257  O   HIS A 164     -37.451  36.623  46.457  1.00110.73           O
ANISOU 1257  O   HIS A 164    11479  14431  16161  -1168   -556  -1251       O
ATOM   1258  N   PRO A 165     -36.975  35.981  48.568  1.00109.00           N
ANISOU 1258  N   PRO A 165    11222  14347  15846  -1088   -226  -1347       N
ATOM   1259  CA  PRO A 165     -36.345  34.724  48.165  1.00106.31           C
ANISOU 1259  CA  PRO A 165    10797  14255  15341  -1034   -167  -1301       C
ATOM   1260  CB  PRO A 165     -36.057  34.004  49.492  1.00105.25           C
ANISOU 1260  CB  PRO A 165    10635  14216  15139   -961     44  -1361       C
ATOM   1261  CG  PRO A 165     -36.946  34.694  50.501  1.00106.75           C
ANISOU 1261  CG  PRO A 165    10876  14153  15532   -933    122  -1459       C
ATOM   1262  CD  PRO A 165     -37.020  36.130  50.030  1.00109.15           C
ANISOU 1262  CD  PRO A 165    11278  14317  15876  -1057    -57  -1429       C
ATOM   1263  C   PRO A 165     -37.233  33.875  47.258  1.00105.28           C
ANISOU 1263  C   PRO A 165    10596  14023  15383   -909   -218  -1316       C
ATOM   1264  O   PRO A 165     -36.728  33.156  46.403  1.00105.29           O
ANISOU 1264  O   PRO A 165    10576  14192  15236   -890   -263  -1258       O
ATOM   1265  N   ILE A 166     -38.554  33.977  47.438  1.00104.18           N
ANISOU 1265  N   ILE A 166    10422  13605  15557   -821   -215  -1393       N
ATOM   1266  CA  ILE A 166     -39.481  33.229  46.607  1.00103.53           C
ANISOU 1266  CA  ILE A 166    10271  13394  15670   -718   -292  -1399       C
ATOM   1267  CB  ILE A 166     -40.909  33.252  47.183  1.00105.68           C
ANISOU 1267  CB  ILE A 166    10459  13389  16305   -614   -229  -1488       C
ATOM   1268  CG1 ILE A 166     -40.961  32.612  48.574  1.00107.57           C
ANISOU 1268  CG1 ILE A 166    10644  13678  16546   -539     27  -1556       C
ATOM   1269  CG2 ILE A 166     -41.887  32.594  46.219  1.00106.45           C
ANISOU 1269  CG2 ILE A 166    10484  13335  16627   -536   -360  -1475       C
ATOM   1270  CD1 ILE A 166     -42.317  32.684  49.245  1.00110.04           C
ANISOU 1270  CD1 ILE A 166    10861  13750  17200   -442    133  -1638       C
ATOM   1271  C   ILE A 166     -39.418  33.768  45.181  1.00103.48           C
ANISOU 1271  C   ILE A 166    10333  13351  15631   -801   -534  -1321       C
ATOM   1272  O   ILE A 166     -39.293  32.987  44.243  1.00102.11           O
ANISOU 1272  O   ILE A 166    10162  13254  15380   -764   -611  -1277       O
ATOM   1273  N   ARG A 167     -39.497  35.099  45.037  1.00106.34           N
ANISOU 1273  N   ARG A 167    10775  13587  16040   -911   -659  -1305       N
ATOM   1274  CA  ARG A 167     -39.419  35.742  43.732  1.00108.91           C
ANISOU 1274  CA  ARG A 167    11195  13863  16323  -1014   -900  -1223       C
ATOM   1275  CB  ARG A 167     -39.599  37.262  43.822  1.00113.37           C
ANISOU 1275  CB  ARG A 167    11859  14247  16967  -1130  -1033  -1220       C
ATOM   1276  CG  ARG A 167     -39.058  38.003  42.605  1.00117.18           C
ANISOU 1276  CG  ARG A 167    12474  14764  17283  -1297  -1263  -1104       C
ATOM   1277  CD  ARG A 167     -39.378  39.479  42.463  1.00121.06           C
ANISOU 1277  CD  ARG A 167    13094  15026  17877  -1413  -1458  -1092       C
ATOM   1278  NE  ARG A 167     -38.449  40.105  41.527  1.00124.30           N
ANISOU 1278  NE  ARG A 167    13638  15570  18020  -1619  -1622   -957       N
ATOM   1279  CZ  ARG A 167     -38.546  41.348  41.065  1.00127.58           C
ANISOU 1279  CZ  ARG A 167    14204  15813  18456  -1763  -1848   -906       C
ATOM   1280  NH1 ARG A 167     -39.547  42.125  41.447  1.00129.61           N
ANISOU 1280  NH1 ARG A 167    14499  15745  19002  -1701  -1944   -992       N
ATOM   1281  NH2 ARG A 167     -37.638  41.809  40.219  1.00128.29           N
ANISOU 1281  NH2 ARG A 167    14408  16059  18277  -1966  -1974   -767       N
ATOM   1282  C   ARG A 167     -38.087  35.398  43.071  1.00107.67           C
ANISOU 1282  C   ARG A 167    11083  14024  15800  -1105   -908  -1121       C
ATOM   1283  O   ARG A 167     -38.049  35.113  41.875  1.00107.92           O
ANISOU 1283  O   ARG A 167    11160  14082  15760  -1115  -1041  -1060       O
ATOM   1284  N   LEU A 168     -37.007  35.443  43.863  1.00104.98           N
ANISOU 1284  N   LEU A 168    10731  13923  15232  -1166   -765  -1101       N
ATOM   1285  CA  LEU A 168     -35.682  35.060  43.403  1.00102.57           C
ANISOU 1285  CA  LEU A 168    10424  13956  14589  -1234   -734  -1006       C
ATOM   1286  CB  LEU A 168     -34.635  35.517  44.423  1.00102.44           C
ANISOU 1286  CB  LEU A 168    10399  14132  14391  -1341   -625   -980       C
ATOM   1287  CG  LEU A 168     -34.441  37.025  44.567  1.00104.13           C
ANISOU 1287  CG  LEU A 168    10719  14250  14595  -1538   -751   -932       C
ATOM   1288  CD1 LEU A 168     -33.388  37.324  45.624  1.00104.04           C
ANISOU 1288  CD1 LEU A 168    10700  14429  14398  -1639   -652   -903       C
ATOM   1289  CD2 LEU A 168     -34.053  37.653  43.235  1.00104.99           C
ANISOU 1289  CD2 LEU A 168    10906  14414  14571  -1694   -941   -807       C
ATOM   1290  C   LEU A 168     -35.633  33.546  43.217  1.00 99.99           C
ANISOU 1290  C   LEU A 168    10022  13760  14207  -1063   -629  -1035       C
ATOM   1291  O   LEU A 168     -35.046  33.057  42.256  1.00100.27           O
ANISOU 1291  O   LEU A 168    10075  13975  14045  -1055   -668   -971       O
ATOM   1292  N   GLY A 169     -36.250  32.818  44.152  1.00 97.04           N
ANISOU 1292  N   GLY A 169     9578  13292  14001   -924   -494  -1132       N
ATOM   1293  CA  GLY A 169     -36.412  31.380  44.027  1.00 95.15           C
ANISOU 1293  CA  GLY A 169     9287  13109  13755   -759   -423  -1167       C
ATOM   1294  C   GLY A 169     -37.098  31.022  42.713  1.00 95.41           C
ANISOU 1294  C   GLY A 169     9369  13005  13876   -708   -595  -1148       C
ATOM   1295  O   GLY A 169     -36.657  30.111  42.017  1.00 97.95           O
ANISOU 1295  O   GLY A 169     9715  13474  14026   -630   -606  -1124       O
ATOM   1296  N   LEU A 170     -38.172  31.757  42.392  1.00 94.50           N
ANISOU 1296  N   LEU A 170     9278  12600  14027   -744   -737  -1162       N
ATOM   1297  CA  LEU A 170     -38.872  31.626  41.124  1.00 93.49           C
ANISOU 1297  CA  LEU A 170     9217  12303  14001   -724   -944  -1135       C
ATOM   1298  CB  LEU A 170     -40.063  32.591  41.085  1.00 93.98           C
ANISOU 1298  CB  LEU A 170     9276  12034  14398   -764  -1087  -1160       C
ATOM   1299  CG  LEU A 170     -40.522  33.017  39.688  1.00 94.28           C
ANISOU 1299  CG  LEU A 170     9427  11906  14489   -819  -1359  -1102       C
ATOM   1300  CD1 LEU A 170     -41.131  31.852  38.925  1.00 94.61           C
ANISOU 1300  CD1 LEU A 170     9482  11857  14607   -701  -1455  -1107       C
ATOM   1301  CD2 LEU A 170     -41.509  34.165  39.768  1.00 95.68           C
ANISOU 1301  CD2 LEU A 170     9600  11778  14975   -867  -1500  -1125       C
ATOM   1302  C   LEU A 170     -37.906  31.937  39.989  1.00 93.76           C
ANISOU 1302  C   LEU A 170     9366  12528  13730   -823  -1048  -1037       C
ATOM   1303  O   LEU A 170     -37.732  31.120  39.087  1.00 93.63           O
ANISOU 1303  O   LEU A 170     9410  12585  13577   -752  -1103  -1013       O
ATOM   1304  N   ALA A 171     -37.300  33.129  40.060  1.00 93.91           N
ANISOU 1304  N   ALA A 171     9423  12617  13639   -989  -1074   -980       N
ATOM   1305  CA  ALA A 171     -36.410  33.634  39.031  1.00 94.23           C
ANISOU 1305  CA  ALA A 171     9567  12833  13401  -1124  -1169   -869       C
ATOM   1306  CB  ALA A 171     -35.677  34.847  39.540  1.00 94.01           C
ANISOU 1306  CB  ALA A 171     9548  12903  13268  -1313  -1153   -811       C
ATOM   1307  C   ALA A 171     -35.448  32.528  38.623  1.00 94.10           C
ANISOU 1307  C   ALA A 171     9535  13131  13086  -1035  -1054   -841       C
ATOM   1308  O   ALA A 171     -35.479  32.074  37.485  1.00 95.23           O
ANISOU 1308  O   ALA A 171     9774  13285  13122   -993  -1151   -809       O
ATOM   1309  N   LEU A 172     -34.649  32.070  39.591  1.00 95.03           N
ANISOU 1309  N   LEU A 172     9541  13482  13080   -990   -852   -862       N
ATOM   1310  CA  LEU A 172     -33.637  31.054  39.367  1.00 97.03           C
ANISOU 1310  CA  LEU A 172     9757  14054  13053   -888   -726   -843       C
ATOM   1311  CB  LEU A 172     -32.946  30.735  40.694  1.00 98.59           C
ANISOU 1311  CB  LEU A 172     9825  14437  13195   -853   -532   -876       C
ATOM   1312  CG  LEU A 172     -31.937  29.592  40.637  1.00100.71           C
ANISOU 1312  CG  LEU A 172    10034  15021  13207   -712   -398   -872       C
ATOM   1313  CD1 LEU A 172     -30.861  29.873  39.600  1.00103.74           C
ANISOU 1313  CD1 LEU A 172    10432  15695  13288   -789   -408   -760       C
ATOM   1314  CD2 LEU A 172     -31.315  29.359  42.001  1.00101.45           C
ANISOU 1314  CD2 LEU A 172    10012  15264  13271   -692   -238   -902       C
ATOM   1315  C   LEU A 172     -34.276  29.802  38.776  1.00 96.93           C
ANISOU 1315  C   LEU A 172     9798  13936  13093   -690   -766   -904       C
ATOM   1316  O   LEU A 172     -33.821  29.298  37.754  1.00 98.30           O
ANISOU 1316  O   LEU A 172    10050  14248  13049   -633   -797   -867       O
ATOM   1317  N   ASN A 173     -35.324  29.307  39.437  1.00 96.55           N
ANISOU 1317  N   ASN A 173     9714  13643  13327   -590   -764   -994       N
ATOM   1318  CA  ASN A 173     -36.020  28.123  38.967  1.00 98.14           C
ANISOU 1318  CA  ASN A 173     9968  13709  13610   -421   -826  -1046       C
ATOM   1319  CB  ASN A 173     -37.094  27.663  39.957  1.00 95.95           C
ANISOU 1319  CB  ASN A 173     9608  13195  13653   -346   -786  -1129       C
ATOM   1320  C   ASN A 173     -36.520  28.342  37.536  1.00101.40           C
ANISOU 1320  C   ASN A 173    10533  13967  14026   -452  -1048  -1002       C
ATOM   1321  O   ASN A 173     -36.458  27.421  36.725  1.00104.90           O
ANISOU 1321  O   ASN A 173    11080  14439  14338   -333  -1104  -1007       O
ATOM   1322  N   PHE A 174     -36.996  29.560  37.226  1.00101.92           N
ANISOU 1322  N   PHE A 174    10634  13859  14229   -607  -1187   -960       N
ATOM   1323  CA  PHE A 174     -37.532  29.877  35.908  1.00103.39           C
ANISOU 1323  CA  PHE A 174    10980  13865  14435   -656  -1424   -914       C
ATOM   1324  CB  PHE A 174     -38.522  31.043  35.964  1.00102.00           C
ANISOU 1324  CB  PHE A 174    10804  13382  14569   -778  -1589   -908       C
ATOM   1325  C   PHE A 174     -36.402  30.194  34.932  1.00106.01           C
ANISOU 1325  C   PHE A 174    11427  14461  14389   -740  -1428   -820       C
ATOM   1326  O   PHE A 174     -36.557  30.001  33.729  1.00108.51           O
ANISOU 1326  O   PHE A 174    11912  14716  14600   -728  -1579   -785       O
ATOM   1327  N   SER A 175     -35.276  30.693  35.458  1.00107.59           N
ANISOU 1327  N   SER A 175    11538  14954  14387   -834  -1263   -773       N
ATOM   1328  CA  SER A 175     -34.128  31.042  34.635  1.00107.69           C
ANISOU 1328  CA  SER A 175    11617  15258  14041   -933  -1233   -668       C
ATOM   1329  CB  SER A 175     -33.151  31.928  35.373  1.00109.14           C
ANISOU 1329  CB  SER A 175    11678  15676  14111  -1098  -1108   -601       C
ATOM   1330  OG  SER A 175     -32.406  31.191  36.332  1.00109.81           O
ANISOU 1330  OG  SER A 175    11606  16009  14108   -987   -890   -643       O
ATOM   1331  C   SER A 175     -33.451  29.771  34.134  1.00106.22           C
ANISOU 1331  C   SER A 175    11458  15313  13585   -746  -1121   -686       C
ATOM   1332  O   SER A 175     -32.946  29.747  33.017  1.00108.06           O
ANISOU 1332  O   SER A 175    11818  15684  13555   -762  -1154   -621       O
ATOM   1333  N   VAL A 176     -33.457  28.734  34.983  1.00102.62           N
ANISOU 1333  N   VAL A 176    10898  14901  13192   -566   -990   -777       N
ATOM   1334  CA  VAL A 176     -32.867  27.441  34.676  1.00102.61           C
ANISOU 1334  CA  VAL A 176    10922  15100  12963   -354   -887   -816       C
ATOM   1335  CB  VAL A 176     -32.665  26.602  35.955  1.00101.51           C
ANISOU 1335  CB  VAL A 176    10629  15044  12895   -214   -723   -897       C
ATOM   1336  CG1 VAL A 176     -32.748  25.106  35.694  1.00102.72           C
ANISOU 1336  CG1 VAL A 176    10864  15194  12971     37   -714   -976       C
ATOM   1337  CG2 VAL A 176     -31.364  26.947  36.665  1.00101.49           C
ANISOU 1337  CG2 VAL A 176    10458  15399  12702   -277   -530   -848       C
ATOM   1338  C   VAL A 176     -33.755  26.731  33.660  1.00102.62           C
ANISOU 1338  C   VAL A 176    11127  14851  13012   -234  -1071   -856       C
ATOM   1339  O   VAL A 176     -33.281  25.917  32.870  1.00103.18           O
ANISOU 1339  O   VAL A 176    11315  15059  12827    -90  -1052   -864       O
ATOM   1340  N   PHE A 177     -35.047  27.071  33.693  1.00103.37           N
ANISOU 1340  N   PHE A 177    11263  14574  13439   -294  -1256   -879       N
ATOM   1341  CA  PHE A 177     -36.033  26.511  32.787  1.00106.03           C
ANISOU 1341  CA  PHE A 177    11785  14621  13880   -214  -1476   -905       C
ATOM   1342  CB  PHE A 177     -37.440  26.952  33.196  1.00103.13           C
ANISOU 1342  CB  PHE A 177    11368  13869  13948   -286  -1640   -931       C
ATOM   1343  CG  PHE A 177     -38.501  26.671  32.165  1.00103.42           C
ANISOU 1343  CG  PHE A 177    11590  13581  14124   -260  -1920   -930       C
ATOM   1344  CD1 PHE A 177     -38.910  25.374  31.901  1.00104.52           C
ANISOU 1344  CD1 PHE A 177    11825  13614  14274    -88  -1991   -983       C
ATOM   1345  CE1 PHE A 177     -39.887  25.119  30.952  1.00105.92           C
ANISOU 1345  CE1 PHE A 177    12183  13479  14582    -77  -2276   -973       C
ATOM   1346  CZ  PHE A 177     -40.465  26.157  30.260  1.00106.41           C
ANISOU 1346  CZ  PHE A 177    12326  13335  14770   -230  -2490   -913       C
ATOM   1347  CD2 PHE A 177     -39.094  27.705  31.461  1.00104.62           C
ANISOU 1347  CD2 PHE A 177    11834  13518  14397   -412  -2136   -871       C
ATOM   1348  CE2 PHE A 177     -40.070  27.449  30.512  1.00105.67           C
ANISOU 1348  CE2 PHE A 177    12142  13341  14664   -393  -2419   -865       C
ATOM   1349  C   PHE A 177     -35.706  26.898  31.346  1.00110.30           C
ANISOU 1349  C   PHE A 177    12542  15206  14160   -279  -1599   -829       C
ATOM   1350  O   PHE A 177     -35.591  26.029  30.485  1.00113.73           O
ANISOU 1350  O   PHE A 177    13155  15660  14397   -139  -1650   -848       O
ATOM   1351  N   TYR A 178     -35.551  28.208  31.105  1.00112.05           N
ANISOU 1351  N   TYR A 178    12764  15438  14370   -494  -1650   -743       N
ATOM   1352  CA  TYR A 178     -35.277  28.747  29.781  1.00113.82           C
ANISOU 1352  CA  TYR A 178    13201  15690  14355   -600  -1773   -654       C
ATOM   1353  CB  TYR A 178     -35.176  30.275  29.829  1.00115.24           C
ANISOU 1353  CB  TYR A 178    13347  15851  14585   -862  -1832   -559       C
ATOM   1354  CG  TYR A 178     -36.479  31.038  29.763  1.00116.69           C
ANISOU 1354  CG  TYR A 178    13587  15615  15134   -967  -2098   -563       C
ATOM   1355  CD1 TYR A 178     -37.707  30.391  29.783  1.00115.94           C
ANISOU 1355  CD1 TYR A 178    13518  15187  15344   -841  -2258   -643       C
ATOM   1356  CE1 TYR A 178     -38.902  31.091  29.735  1.00115.12           C
ANISOU 1356  CE1 TYR A 178    13432  14709  15597   -924  -2500   -644       C
ATOM   1357  CZ  TYR A 178     -38.886  32.473  29.678  1.00116.40           C
ANISOU 1357  CZ  TYR A 178    13612  14806  15806  -1126  -2593   -575       C
ATOM   1358  OH  TYR A 178     -40.058  33.171  29.633  1.00116.25           O
ANISOU 1358  OH  TYR A 178    13608  14415  16146  -1185  -2837   -583       O
ATOM   1359  CE2 TYR A 178     -37.673  33.141  29.666  1.00118.40           C
ANISOU 1359  CE2 TYR A 178    13865  15373  15748  -1267  -2447   -493       C
ATOM   1360  CD2 TYR A 178     -36.487  32.424  29.713  1.00118.03           C
ANISOU 1360  CD2 TYR A 178    13773  15714  15357  -1193  -2198   -483       C
ATOM   1361  C   TYR A 178     -34.018  28.099  29.208  1.00113.19           C
ANISOU 1361  C   TYR A 178    13177  15992  13835   -493  -1589   -630       C
ATOM   1362  O   TYR A 178     -33.982  27.726  28.037  1.00113.73           O
ANISOU 1362  O   TYR A 178    13478  16048  13685   -434  -1680   -614       O
ATOM   1363  N   TYR A 179     -33.002  27.942  30.059  1.00112.21           N
ANISOU 1363  N   TYR A 179    12841  16203  13588   -457  -1332   -633       N
ATOM   1364  CA  TYR A 179     -31.754  27.322  29.654  1.00114.81           C
ANISOU 1364  CA  TYR A 179    13168  16927  13526   -334  -1130   -615       C
ATOM   1365  CB  TYR A 179     -30.651  27.599  30.678  1.00114.97           C
ANISOU 1365  CB  TYR A 179    12913  17300  13470   -383   -885   -580       C
ATOM   1366  CG  TYR A 179     -29.274  27.245  30.184  1.00116.70           C
ANISOU 1366  CG  TYR A 179    13090  17963  13288   -303   -675   -529       C
ATOM   1367  CD1 TYR A 179     -28.550  28.141  29.415  1.00119.24           C
ANISOU 1367  CD1 TYR A 179    13437  18503  13363   -495   -639   -392       C
ATOM   1368  CE1 TYR A 179     -27.290  27.828  28.936  1.00122.10           C
ANISOU 1368  CE1 TYR A 179    13735  19294  13360   -420   -426   -336       C
ATOM   1369  CZ  TYR A 179     -26.736  26.595  29.225  1.00122.69           C
ANISOU 1369  CZ  TYR A 179    13728  19573  13316   -127   -258   -429       C
ATOM   1370  OH  TYR A 179     -25.491  26.298  28.752  1.00127.00           O
ANISOU 1370  OH  TYR A 179    14189  20552  13512    -33    -39   -376       O
ATOM   1371  CE2 TYR A 179     -27.446  25.680  29.985  1.00119.71           C
ANISOU 1371  CE2 TYR A 179    13350  18960  13174     66   -315   -569       C
ATOM   1372  CD2 TYR A 179     -28.708  26.009  30.456  1.00116.56           C
ANISOU 1372  CD2 TYR A 179    13008  18144  13135    -32   -516   -612       C
ATOM   1373  C   TYR A 179     -31.956  25.822  29.455  1.00115.24           C
ANISOU 1373  C   TYR A 179    13330  16933  13522    -41  -1126   -727       C
ATOM   1374  O   TYR A 179     -32.102  25.363  28.326  1.00116.14           O
ANISOU 1374  O   TYR A 179    13690  16981  13456     50  -1228   -734       O
ATOM   1375  N   GLU A 180     -31.976  25.080  30.571  1.00114.49           N
ANISOU 1375  N   GLU A 180    13071  16855  13574     96  -1021   -813       N
ATOM   1376  CA  GLU A 180     -31.922  23.625  30.579  1.00113.94           C
ANISOU 1376  CA  GLU A 180    13074  16801  13418    378   -983   -915       C
ATOM   1377  CB  GLU A 180     -31.998  23.091  32.012  1.00115.53           C
ANISOU 1377  CB  GLU A 180    13069  16997  13829    457   -878   -987       C
ATOM   1378  CG  GLU A 180     -30.766  23.399  32.851  1.00119.01           C
ANISOU 1378  CG  GLU A 180    13262  17820  14134    425   -632   -951       C
ATOM   1379  CD  GLU A 180     -30.787  22.876  34.280  1.00119.74           C
ANISOU 1379  CD  GLU A 180    13178  17909  14406    498   -533  -1019       C
ATOM   1380  OE1 GLU A 180     -31.782  22.210  34.658  1.00120.33           O
ANISOU 1380  OE1 GLU A 180    13314  17689  14714    579   -638  -1096       O
ATOM   1381  OE2 GLU A 180     -29.814  23.146  35.022  1.00118.79           O
ANISOU 1381  OE2 GLU A 180    12862  18078  14194    462   -358   -987       O
ATOM   1382  C   GLU A 180     -33.041  23.036  29.724  1.00111.71           C
ANISOU 1382  C   GLU A 180    13065  16150  13229    461  -1239   -962       C
ATOM   1383  O   GLU A 180     -32.838  22.029  29.049  1.00111.70           O
ANISOU 1383  O   GLU A 180    13250  16180  13009    670  -1255  -1015       O
ATOM   1384  N   ILE A 181     -34.211  23.682  29.749  1.00109.27           N
ANISOU 1384  N   ILE A 181    12781  15489  13246    300  -1448   -943       N
ATOM   1385  CA  ILE A 181     -35.411  23.107  29.165  1.00109.38           C
ANISOU 1385  CA  ILE A 181    13004  15116  13436    363  -1716   -984       C
ATOM   1386  CB  ILE A 181     -36.617  23.251  30.113  1.00104.91           C
ANISOU 1386  CB  ILE A 181    12287  14233  13340    288  -1823  -1012       C
ATOM   1387  CG1 ILE A 181     -36.244  22.900  31.555  1.00103.73           C
ANISOU 1387  CG1 ILE A 181    11881  14244  13286    346  -1594  -1062       C
ATOM   1388  CG2 ILE A 181     -37.792  22.423  29.627  1.00104.82           C
ANISOU 1388  CG2 ILE A 181    12455  13850  13520    374  -2088  -1053       C
ATOM   1389  CD1 ILE A 181     -35.691  21.502  31.740  1.00104.81           C
ANISOU 1389  CD1 ILE A 181    12064  14527  13230    589  -1489  -1137       C
ATOM   1390  C   ILE A 181     -35.655  23.707  27.782  1.00114.40           C
ANISOU 1390  C   ILE A 181    13897  15629  13941    258  -1915   -915       C
ATOM   1391  O   ILE A 181     -35.478  23.013  26.784  1.00119.90           O
ANISOU 1391  O   ILE A 181    14850  16330  14376    393  -1982   -934       O
ATOM   1392  N   LEU A 182     -36.046  24.987  27.721  1.00115.67           N
ANISOU 1392  N   LEU A 182    14010  15671  14268     22  -2014   -838       N
ATOM   1393  CA  LEU A 182     -36.393  25.616  26.453  1.00118.44           C
ANISOU 1393  CA  LEU A 182    14616  15856  14528    -99  -2240   -767       C
ATOM   1394  CB  LEU A 182     -36.955  27.019  26.699  1.00117.67           C
ANISOU 1394  CB  LEU A 182    14419  15584  14704   -350  -2361   -697       C
ATOM   1395  CG  LEU A 182     -38.472  27.109  26.850  1.00118.27           C
ANISOU 1395  CG  LEU A 182    14495  15206  15234   -382  -2639   -727       C
ATOM   1396  CD1 LEU A 182     -38.894  28.539  27.148  1.00117.41           C
ANISOU 1396  CD1 LEU A 182    14279  14960  15370   -603  -2730   -667       C
ATOM   1397  CD2 LEU A 182     -39.181  26.600  25.602  1.00121.22           C
ANISOU 1397  CD2 LEU A 182    15186  15300  15571   -330  -2937   -723       C
ATOM   1398  C   LEU A 182     -35.182  25.674  25.525  1.00122.28           C
ANISOU 1398  C   LEU A 182    15252  16683  14526    -84  -2098   -711       C
ATOM   1399  O   LEU A 182     -35.343  25.726  24.307  1.00123.23           O
ANISOU 1399  O   LEU A 182    15663  16696  14460   -104  -2263   -674       O
ATOM   1400  N   ASN A 183     -33.982  25.665  26.123  1.00125.82           N
ANISOU 1400  N   ASN A 183    15494  17539  14770    -51  -1792   -701       N
ATOM   1401  CA  ASN A 183     -32.715  25.747  25.410  1.00130.50           C
ANISOU 1401  CA  ASN A 183    16148  18523  14912    -37  -1599   -639       C
ATOM   1402  CB  ASN A 183     -32.406  24.476  24.609  1.00132.10           C
ANISOU 1402  CB  ASN A 183    16583  18801  14808    238  -1567   -713       C
ATOM   1403  CG  ASN A 183     -32.269  23.243  25.481  1.00130.70           C
ANISOU 1403  CG  ASN A 183    16278  18685  14697    496  -1445   -833       C
ATOM   1404  OD1 ASN A 183     -31.364  23.151  26.309  1.00130.12           O
ANISOU 1404  OD1 ASN A 183    15946  18934  14559    546  -1193   -838       O
ATOM   1405  ND2 ASN A 183     -33.160  22.283  25.300  1.00130.19           N
ANISOU 1405  ND2 ASN A 183    16402  18304  14760    654  -1642   -923       N
ATOM   1406  C   ASN A 183     -32.663  27.056  24.624  1.00133.24           C
ANISOU 1406  C   ASN A 183    16606  18853  15164   -310  -1701   -506       C
ATOM   1407  O   ASN A 183     -32.526  27.055  23.399  1.00134.45           O
ANISOU 1407  O   ASN A 183    17034  19013  15036   -316  -1774   -462       O
ATOM   1408  N   SER A 184     -32.792  28.165  25.365  1.00134.01           N
ANISOU 1408  N   SER A 184    16506  18915  15497   -536  -1713   -445       N
ATOM   1409  CA  SER A 184     -32.757  29.515  24.823  1.00135.80           C
ANISOU 1409  CA  SER A 184    16812  19107  15678   -822  -1824   -315       C
ATOM   1410  CB  SER A 184     -34.156  30.027  24.561  1.00135.47           C
ANISOU 1410  CB  SER A 184    16921  18577  15974   -925  -2170   -322       C
ATOM   1411  OG  SER A 184     -34.944  29.046  23.902  1.00136.57           O
ANISOU 1411  OG  SER A 184    17287  18456  16147   -743  -2349   -401       O
ATOM   1412  C   SER A 184     -31.990  30.433  25.777  1.00134.17           C
ANISOU 1412  C   SER A 184    16320  19152  15504  -1003  -1647   -241       C
ATOM   1413  O   SER A 184     -32.584  31.318  26.397  1.00133.53           O
ANISOU 1413  O   SER A 184    16153  18856  15725  -1166  -1771   -225       O
ATOM   1414  N   PRO A 185     -30.651  30.263  25.919  1.00133.58           N
ANISOU 1414  N   PRO A 185    16094  19537  15124   -978  -1361   -193       N
ATOM   1415  CA  PRO A 185     -29.863  31.068  26.855  1.00133.16           C
ANISOU 1415  CA  PRO A 185    15767  19733  15095  -1152  -1204   -116       C
ATOM   1416  CB  PRO A 185     -28.421  30.825  26.381  1.00134.76           C
ANISOU 1416  CB  PRO A 185    15897  20434  14870  -1126   -939    -32       C
ATOM   1417  CG  PRO A 185     -28.453  29.421  25.822  1.00134.17           C
ANISOU 1417  CG  PRO A 185    15956  20390  14631   -801   -877   -145       C
ATOM   1418  CD  PRO A 185     -29.820  29.296  25.181  1.00134.81           C
ANISOU 1418  CD  PRO A 185    16332  19994  14894   -774  -1181   -208       C
ATOM   1419  C   PRO A 185     -30.214  32.553  26.793  1.00134.04           C
ANISOU 1419  C   PRO A 185    15928  19661  15339  -1473  -1390     -5       C
ATOM   1420  O   PRO A 185     -30.264  33.223  27.822  1.00131.62           O
ANISOU 1420  O   PRO A 185    15444  19310  15253  -1595  -1388      1       O
ATOM   1421  N   GLU A 186     -30.482  33.038  25.573  1.00137.73           N
ANISOU 1421  N   GLU A 186    16665  20001  15664  -1600  -1565     74       N
ATOM   1422  CA  GLU A 186     -30.828  34.424  25.304  1.00140.16           C
ANISOU 1422  CA  GLU A 186    17082  20111  16060  -1902  -1780    187       C
ATOM   1423  CB  GLU A 186     -31.294  34.566  23.853  1.00142.35           C
ANISOU 1423  CB  GLU A 186    17711  20197  16177  -1960  -1995    240       C
ATOM   1424  CG  GLU A 186     -31.569  36.000  23.427  1.00143.26           C
ANISOU 1424  CG  GLU A 186    17978  20118  16334  -2282  -2233    371       C
ATOM   1425  CD  GLU A 186     -32.520  36.135  22.250  1.00146.04           C
ANISOU 1425  CD  GLU A 186    18687  20102  16700  -2313  -2549    381       C
ATOM   1426  OE1 GLU A 186     -32.340  37.078  21.449  1.00149.49           O
ANISOU 1426  OE1 GLU A 186    19324  20515  16961  -2565  -2684    522       O
ATOM   1427  OE2 GLU A 186     -33.445  35.300  22.137  1.00145.31           O
ANISOU 1427  OE2 GLU A 186    18678  19738  16795  -2097  -2675    254       O
ATOM   1428  C   GLU A 186     -31.910  34.886  26.277  1.00138.27           C
ANISOU 1428  C   GLU A 186    16759  19493  16283  -1926  -1957    105       C
ATOM   1429  O   GLU A 186     -31.762  35.920  26.926  1.00138.81           O
ANISOU 1429  O   GLU A 186    16723  19550  16467  -2126  -1983    165       O
ATOM   1430  N   LYS A 187     -32.990  34.100  26.369  1.00137.22           N
ANISOU 1430  N   LYS A 187    16677  19053  16407  -1717  -2076    -29       N
ATOM   1431  CA  LYS A 187     -34.124  34.432  27.215  1.00134.34           C
ANISOU 1431  CA  LYS A 187    16230  18322  16492  -1709  -2233   -113       C
ATOM   1432  CB  LYS A 187     -35.381  33.691  26.745  1.00132.61           C
ANISOU 1432  CB  LYS A 187    16154  17734  16494  -1538  -2446   -210       C
ATOM   1433  C   LYS A 187     -33.782  34.113  28.667  1.00132.05           C
ANISOU 1433  C   LYS A 187    15644  18191  16337  -1617  -2002   -188       C
ATOM   1434  O   LYS A 187     -34.169  34.853  29.569  1.00133.21           O
ANISOU 1434  O   LYS A 187    15677  18188  16747  -1706  -2043   -207       O
ATOM   1435  N   ALA A 188     -33.042  33.015  28.870  1.00129.91           N
ANISOU 1435  N   ALA A 188    15269  18219  15871  -1432  -1765   -232       N
ATOM   1436  CA  ALA A 188     -32.683  32.535  30.195  1.00127.93           C
ANISOU 1436  CA  ALA A 188    14762  18124  15718  -1322  -1551   -306       C
ATOM   1437  CB  ALA A 188     -31.993  31.198  30.085  1.00129.04           C
ANISOU 1437  CB  ALA A 188    14862  18543  15625  -1088  -1351   -358       C
ATOM   1438  C   ALA A 188     -31.797  33.551  30.909  1.00128.24           C
ANISOU 1438  C   ALA A 188    14646  18389  15691  -1532  -1439   -215       C
ATOM   1439  O   ALA A 188     -32.118  33.981  32.015  1.00128.68           O
ANISOU 1439  O   ALA A 188    14573  18323  15993  -1573  -1434   -259       O
ATOM   1440  N   CYS A 189     -30.687  33.922  30.259  1.00128.52           N
ANISOU 1440  N   CYS A 189    14699  18748  15383  -1668  -1353    -84       N
ATOM   1441  CA  CYS A 189     -29.677  34.785  30.850  1.00128.85           C
ANISOU 1441  CA  CYS A 189    14585  19055  15315  -1879  -1243     25       C
ATOM   1442  CB  CYS A 189     -28.515  35.011  29.891  1.00131.40           C
ANISOU 1442  CB  CYS A 189    14935  19748  15240  -2010  -1145    180       C
ATOM   1443  SG  CYS A 189     -27.651  33.486  29.435  1.00131.80           S
ANISOU 1443  SG  CYS A 189    14912  20184  14978  -1716   -880    135       S
ATOM   1444  C   CYS A 189     -30.296  36.126  31.232  1.00128.75           C
ANISOU 1444  C   CYS A 189    14629  18748  15539  -2109  -1448     62       C
ATOM   1445  O   CYS A 189     -30.065  36.623  32.333  1.00129.67           O
ANISOU 1445  O   CYS A 189    14603  18889  15775  -2190  -1396     59       O
ATOM   1446  N   SER A 190     -31.089  36.693  30.315  1.00128.52           N
ANISOU 1446  N   SER A 190    14828  18427  15574  -2204  -1692     93       N
ATOM   1447  CA  SER A 190     -31.704  37.991  30.538  1.00129.25           C
ANISOU 1447  CA  SER A 190    15007  18217  15882  -2409  -1915    128       C
ATOM   1448  CB  SER A 190     -32.512  38.444  29.344  1.00132.25           C
ANISOU 1448  CB  SER A 190    15655  18298  16293  -2487  -2193    166       C
ATOM   1449  OG  SER A 190     -33.526  37.505  29.019  1.00135.85           O
ANISOU 1449  OG  SER A 190    16178  18514  16926  -2250  -2271     43       O
ATOM   1450  C   SER A 190     -32.524  37.971  31.827  1.00126.35           C
ANISOU 1450  C   SER A 190    14515  17601  15891  -2292  -1919    -12       C
ATOM   1451  O   SER A 190     -32.251  38.739  32.745  1.00125.07           O
ANISOU 1451  O   SER A 190    14267  17451  15803  -2416  -1897      5       O
ATOM   1452  N   LEU A 191     -33.498  37.054  31.894  1.00126.21           N
ANISOU 1452  N   LEU A 191    14491  17369  16092  -2054  -1940   -147       N
ATOM   1453  CA  LEU A 191     -34.417  36.945  33.016  1.00124.60           C
ANISOU 1453  CA  LEU A 191    14173  16913  16254  -1928  -1937   -281       C
ATOM   1454  CB  LEU A 191     -35.270  35.684  32.845  1.00123.29           C
ANISOU 1454  CB  LEU A 191    13999  16601  16244  -1674  -1936   -396       C
ATOM   1455  CG  LEU A 191     -36.319  35.447  33.931  1.00121.92           C
ANISOU 1455  CG  LEU A 191    13698  16168  16458  -1535  -1921   -528       C
ATOM   1456  CD1 LEU A 191     -37.492  34.659  33.374  1.00125.18           C
ANISOU 1456  CD1 LEU A 191    14169  16303  17088  -1374  -2065   -598       C
ATOM   1457  CD2 LEU A 191     -35.718  34.734  35.136  1.00119.51           C
ANISOU 1457  CD2 LEU A 191    13199  16099  16109  -1425  -1646   -591       C
ATOM   1458  C   LEU A 191     -33.636  36.889  34.322  1.00122.94           C
ANISOU 1458  C   LEU A 191    13765  16941  16006  -1925  -1706   -303       C
ATOM   1459  O   LEU A 191     -33.969  37.588  35.275  1.00123.96           O
ANISOU 1459  O   LEU A 191    13844  16915  16337  -1978  -1726   -343       O
ATOM   1460  N   ALA A 192     -32.616  36.026  34.354  1.00123.20           N
ANISOU 1460  N   ALA A 192    13693  17338  15777  -1847  -1494   -282       N
ATOM   1461  CA  ALA A 192     -31.779  35.854  35.527  1.00125.04           C
ANISOU 1461  CA  ALA A 192    13739  17821  15948  -1836  -1284   -294       C
ATOM   1462  CB  ALA A 192     -30.723  34.810  35.255  1.00128.72           C
ANISOU 1462  CB  ALA A 192    14110  18675  16120  -1720  -1086   -268       C
ATOM   1463  C   ALA A 192     -31.163  37.196  35.915  1.00125.89           C
ANISOU 1463  C   ALA A 192    13847  17990  15995  -2106  -1334   -186       C
ATOM   1464  O   ALA A 192     -31.365  37.670  37.034  1.00125.17           O
ANISOU 1464  O   ALA A 192    13702  17781  16076  -2136  -1321   -238       O
ATOM   1465  N   LYS A 193     -30.422  37.791  34.971  1.00126.37           N
ANISOU 1465  N   LYS A 193    13984  18228  15800  -2304  -1394    -34       N
ATOM   1466  CA  LYS A 193     -29.860  39.119  35.139  1.00126.72           C
ANISOU 1466  CA  LYS A 193    14064  18311  15771  -2597  -1487     94       C
ATOM   1467  CB  LYS A 193     -29.242  39.615  33.827  1.00129.37           C
ANISOU 1467  CB  LYS A 193    14516  18812  15825  -2801  -1568    266       C
ATOM   1468  CG  LYS A 193     -28.855  41.089  33.801  1.00131.38           C
ANISOU 1468  CG  LYS A 193    14865  19030  16022  -3138  -1732    415       C
ATOM   1469  CD  LYS A 193     -28.239  41.542  32.491  1.00133.33           C
ANISOU 1469  CD  LYS A 193    15230  19453  15975  -3355  -1799    598       C
ATOM   1470  CE  LYS A 193     -26.746  41.299  32.404  1.00134.29           C
ANISOU 1470  CE  LYS A 193    15168  20087  15769  -3458  -1581    742       C
ATOM   1471  NZ  LYS A 193     -25.985  42.209  33.291  1.00134.08           N
ANISOU 1471  NZ  LYS A 193    15042  20173  15726  -3705  -1598    848       N
ATOM   1472  C   LYS A 193     -30.953  40.050  35.657  1.00125.83           C
ANISOU 1472  C   LYS A 193    14066  17770  15973  -2648  -1685     23       C
ATOM   1473  O   LYS A 193     -30.842  40.572  36.760  1.00124.67           O
ANISOU 1473  O   LYS A 193    13865  17576  15925  -2705  -1663     -3       O
ATOM   1474  N   THR A 194     -32.024  40.197  34.870  1.00127.64           N
ANISOU 1474  N   THR A 194    14454  17682  16361  -2605  -1878    -14       N
ATOM   1475  CA  THR A 194     -33.134  41.084  35.186  1.00130.84           C
ANISOU 1475  CA  THR A 194    14969  17666  17076  -2631  -2086    -81       C
ATOM   1476  CB  THR A 194     -34.382  40.754  34.353  1.00134.37           C
ANISOU 1476  CB  THR A 194    15526  17797  17730  -2492  -2255   -151       C
ATOM   1477  OG1 THR A 194     -34.005  40.629  32.981  1.00138.99           O
ANISOU 1477  OG1 THR A 194    16244  18501  18063  -2579  -2336    -37       O
ATOM   1478  CG2 THR A 194     -35.484  41.784  34.495  1.00133.88           C
ANISOU 1478  CG2 THR A 194    15581  17309  17979  -2530  -2499   -200       C
ATOM   1479  C   THR A 194     -33.445  41.045  36.681  1.00128.86           C
ANISOU 1479  C   THR A 194    14591  17321  17046  -2517  -1967   -208       C
ATOM   1480  O   THR A 194     -33.397  42.079  37.341  1.00130.27           O
ANISOU 1480  O   THR A 194    14821  17384  17290  -2652  -2045   -196       O
ATOM   1481  N   ALA A 195     -33.761  39.849  37.197  1.00125.89           N
ANISOU 1481  N   ALA A 195    14073  16986  16770  -2272  -1785   -328       N
ATOM   1482  CA  ALA A 195     -34.190  39.672  38.576  1.00123.24           C
ANISOU 1482  CA  ALA A 195    13630  16544  16649  -2142  -1659   -458       C
ATOM   1483  CB  ALA A 195     -34.660  38.259  38.800  1.00120.50           C
ANISOU 1483  CB  ALA A 195    13160  16218  16403  -1884  -1501   -569       C
ATOM   1484  C   ALA A 195     -33.068  40.057  39.538  1.00124.27           C
ANISOU 1484  C   ALA A 195    13696  16917  16603  -2270  -1534   -408       C
ATOM   1485  O   ALA A 195     -33.287  40.870  40.433  1.00128.06           O
ANISOU 1485  O   ALA A 195    14217  17231  17207  -2328  -1571   -448       O
ATOM   1486  N   PHE A 196     -31.874  39.481  39.325  1.00121.68           N
ANISOU 1486  N   PHE A 196    13273  16974  15984  -2310  -1398   -318       N
ATOM   1487  CA  PHE A 196     -30.689  39.732  40.136  1.00119.33           C
ANISOU 1487  CA  PHE A 196    12887  16949  15501  -2438  -1289   -248       C
ATOM   1488  CB  PHE A 196     -29.554  38.805  39.689  1.00118.03           C
ANISOU 1488  CB  PHE A 196    12583  17209  15054  -2406  -1127   -167       C
ATOM   1489  CG  PHE A 196     -28.185  39.094  40.258  1.00116.98           C
ANISOU 1489  CG  PHE A 196    12337  17408  14703  -2571  -1043    -52       C
ATOM   1490  CD1 PHE A 196     -27.395  40.111  39.740  1.00117.63           C
ANISOU 1490  CD1 PHE A 196    12462  17628  14604  -2859  -1155    124       C
ATOM   1491  CE1 PHE A 196     -26.131  40.357  40.255  1.00118.09           C
ANISOU 1491  CE1 PHE A 196    12393  17998  14476  -3023  -1090    244       C
ATOM   1492  CZ  PHE A 196     -25.637  39.579  41.279  1.00116.72           C
ANISOU 1492  CZ  PHE A 196    12058  17996  14292  -2888   -920    182       C
ATOM   1493  CD2 PHE A 196     -27.668  38.315  41.285  1.00114.98           C
ANISOU 1493  CD2 PHE A 196    11930  17333  14422  -2446   -863   -109       C
ATOM   1494  CE2 PHE A 196     -26.402  38.557  41.796  1.00114.74           C
ANISOU 1494  CE2 PHE A 196    11782  17607  14204  -2598   -806      3       C
ATOM   1495  C   PHE A 196     -30.267  41.198  40.031  1.00119.75           C
ANISOU 1495  C   PHE A 196    13066  16955  15478  -2735  -1471   -121       C
ATOM   1496  O   PHE A 196     -29.972  41.842  41.037  1.00117.62           O
ANISOU 1496  O   PHE A 196    12808  16652  15228  -2835  -1478   -122       O
ATOM   1497  N   ASP A 197     -30.222  41.694  38.791  1.00121.68           N
ANISOU 1497  N   ASP A 197    13421  17191  15617  -2880  -1626     -7       N
ATOM   1498  CA  ASP A 197     -29.882  43.067  38.462  1.00123.90           C
ANISOU 1498  CA  ASP A 197    13852  17408  15814  -3179  -1834    130       C
ATOM   1499  CB  ASP A 197     -29.855  43.227  36.939  1.00124.29           C
ANISOU 1499  CB  ASP A 197    14012  17492  15718  -3289  -1960    249       C
ATOM   1500  CG  ASP A 197     -29.600  44.635  36.439  1.00125.83           C
ANISOU 1500  CG  ASP A 197    14394  17591  15824  -3612  -2203    404       C
ATOM   1501  OD1 ASP A 197     -30.582  45.394  36.305  1.00125.11           O
ANISOU 1501  OD1 ASP A 197    14486  17109  15938  -3628  -2427    351       O
ATOM   1502  OD2 ASP A 197     -28.425  44.949  36.167  1.00128.67           O
ANISOU 1502  OD2 ASP A 197    14709  18267  15911  -3844  -2172    581       O
ATOM   1503  C   ASP A 197     -30.848  44.011  39.177  1.00125.83           C
ANISOU 1503  C   ASP A 197    14242  17235  16331  -3183  -1998     30       C
ATOM   1504  O   ASP A 197     -30.426  45.045  39.693  1.00126.71           O
ANISOU 1504  O   ASP A 197    14441  17301  16399  -3387  -2106     96       O
ATOM   1505  N   GLU A 198     -32.134  43.626  39.217  1.00126.93           N
ANISOU 1505  N   GLU A 198    14402  17073  16750  -2949  -2015   -127       N
ATOM   1506  CA  GLU A 198     -33.192  44.409  39.841  1.00127.33           C
ANISOU 1506  CA  GLU A 198    14568  16721  17091  -2895  -2147   -244       C
ATOM   1507  CB  GLU A 198     -34.572  43.992  39.323  1.00125.48           C
ANISOU 1507  CB  GLU A 198    14346  16192  17138  -2680  -2215   -360       C
ATOM   1508  C   GLU A 198     -33.133  44.267  41.361  1.00126.83           C
ANISOU 1508  C   GLU A 198    14423  16656  17107  -2793  -1975   -355       C
ATOM   1509  O   GLU A 198     -33.607  45.146  42.081  1.00127.93           O
ANISOU 1509  O   GLU A 198    14678  16531  17396  -2808  -2068   -423       O
ATOM   1510  N   ALA A 199     -32.550  43.157  41.833  1.00124.98           N
ANISOU 1510  N   ALA A 199    14011  16712  16764  -2684  -1733   -376       N
ATOM   1511  CA  ALA A 199     -32.504  42.834  43.250  1.00123.83           C
ANISOU 1511  CA  ALA A 199    13791  16577  16679  -2571  -1555   -484       C
ATOM   1512  CB  ALA A 199     -32.537  41.338  43.437  1.00121.65           C
ANISOU 1512  CB  ALA A 199    13333  16479  16407  -2346  -1324   -558       C
ATOM   1513  C   ALA A 199     -31.267  43.447  43.900  1.00125.22           C
ANISOU 1513  C   ALA A 199    13990  16958  16629  -2791  -1560   -377       C
ATOM   1514  O   ALA A 199     -31.123  43.405  45.123  1.00125.57           O
ANISOU 1514  O   ALA A 199    14025  16993  16694  -2745  -1454   -450       O
ATOM   1515  N   ILE A 200     -30.391  44.017  43.064  1.00127.42           N
ANISOU 1515  N   ILE A 200    14306  17415  16692  -3040  -1689   -197       N
ATOM   1516  CA  ILE A 200     -29.142  44.603  43.516  1.00129.86           C
ANISOU 1516  CA  ILE A 200    14616  17946  16779  -3288  -1720    -59       C
ATOM   1517  CB  ILE A 200     -28.078  44.555  42.400  1.00130.86           C
ANISOU 1517  CB  ILE A 200    14659  18421  16639  -3487  -1744    144       C
ATOM   1518  CG1 ILE A 200     -27.393  43.186  42.336  1.00129.92           C
ANISOU 1518  CG1 ILE A 200    14297  18681  16383  -3336  -1496    149       C
ATOM   1519  CG2 ILE A 200     -27.069  45.686  42.541  1.00134.34           C
ANISOU 1519  CG2 ILE A 200    15174  18966  16901  -3832  -1900    325       C
ATOM   1520  CD1 ILE A 200     -26.706  42.766  43.621  1.00128.51           C
ANISOU 1520  CD1 ILE A 200    13995  18672  16158  -3295  -1350    118       C
ATOM   1521  C   ILE A 200     -29.391  46.014  44.045  1.00132.76           C
ANISOU 1521  C   ILE A 200    15210  18011  17219  -3454  -1936    -58       C
ATOM   1522  O   ILE A 200     -28.912  46.352  45.125  1.00132.94           O
ANISOU 1522  O   ILE A 200    15270  18046  17195  -3523  -1922    -65       O
ATOM   1523  N   ALA A 201     -30.152  46.813  43.280  1.00136.36           N
ANISOU 1523  N   ALA A 201    15837  18183  17788  -3508  -2149    -53       N
ATOM   1524  CA  ALA A 201     -30.499  48.181  43.642  1.00140.77           C
ANISOU 1524  CA  ALA A 201    16643  18412  18430  -3643  -2386    -61       C
ATOM   1525  CB  ALA A 201     -31.622  48.677  42.761  1.00139.40           C
ANISOU 1525  CB  ALA A 201    16610  17905  18448  -3587  -2577   -107       C
ATOM   1526  C   ALA A 201     -30.874  48.255  45.121  1.00143.09           C
ANISOU 1526  C   ALA A 201    16986  18527  18855  -3493  -2292   -226       C
ATOM   1527  O   ALA A 201     -30.503  49.203  45.814  1.00144.71           O
ANISOU 1527  O   ALA A 201    17360  18624  18999  -3651  -2423   -198       O
ATOM   1528  N   GLU A 202     -31.620  47.241  45.582  1.00143.91           N
ANISOU 1528  N   GLU A 202    16955  18594  19128  -3191  -2069   -394       N
ATOM   1529  CA  GLU A 202     -31.948  47.074  46.987  1.00143.79           C
ANISOU 1529  CA  GLU A 202    16958  18463  19212  -3027  -1919   -551       C
ATOM   1530  CB  GLU A 202     -33.225  46.242  47.138  1.00139.89           C
ANISOU 1530  CB  GLU A 202    16360  17801  18988  -2702  -1749   -734       C
ATOM   1531  C   GLU A 202     -30.751  46.444  47.696  1.00143.82           C
ANISOU 1531  C   GLU A 202    16837  18813  18992  -3097  -1760   -485       C
ATOM   1532  O   GLU A 202     -30.714  45.229  47.890  1.00140.63           O
ANISOU 1532  O   GLU A 202    16244  18598  18589  -2924  -1536   -537       O
ATOM   1533  N   LEU A 203     -29.773  47.294  48.051  1.00149.05           N
ANISOU 1533  N   LEU A 203    17614  19547  19468  -3360  -1903   -361       N
ATOM   1534  CA  LEU A 203     -28.585  46.893  48.794  1.00155.36           C
ANISOU 1534  CA  LEU A 203    18316  20648  20063  -3460  -1805   -283       C
ATOM   1535  CB  LEU A 203     -27.364  47.688  48.312  1.00155.77           C
ANISOU 1535  CB  LEU A 203    18397  20900  19887  -3819  -2005    -49       C
ATOM   1536  CG  LEU A 203     -26.791  47.287  46.953  1.00156.59           C
ANISOU 1536  CG  LEU A 203    18316  21315  19865  -3925  -1998    115       C
ATOM   1537  CD1 LEU A 203     -27.033  48.387  45.930  1.00161.99           C
ANISOU 1537  CD1 LEU A 203    19173  21825  20548  -4131  -2256    220       C
ATOM   1538  CD2 LEU A 203     -25.304  46.975  47.054  1.00152.51           C
ANISOU 1538  CD2 LEU A 203    17613  21227  19107  -4113  -1946    295       C
ATOM   1539  C   LEU A 203     -28.800  47.090  50.297  1.00161.03           C
ANISOU 1539  C   LEU A 203    19176  21178  20827  -3371  -1746   -421       C
ATOM   1540  O   LEU A 203     -27.867  46.922  51.081  1.00161.65           O
ANISOU 1540  O   LEU A 203    19230  21443  20747  -3465  -1707   -366       O
ATOM   1541  N   ASP A 204     -30.036  47.446  50.678  1.00166.12           N
ANISOU 1541  N   ASP A 204    19973  21456  21689  -3184  -1741   -598       N
ATOM   1542  CA  ASP A 204     -30.493  47.569  52.060  1.00167.76           C
ANISOU 1542  CA  ASP A 204    20328  21449  21963  -3040  -1643   -763       C
ATOM   1543  CB  ASP A 204     -30.916  46.217  52.656  1.00162.79           C
ANISOU 1543  CB  ASP A 204    19521  20918  21415  -2769  -1334   -895       C
ATOM   1544  CG  ASP A 204     -29.814  45.171  52.761  1.00160.56           C
ANISOU 1544  CG  ASP A 204    19032  21029  20942  -2817  -1207   -795       C
ATOM   1545  OD1 ASP A 204     -29.527  44.501  51.747  1.00157.65           O
ANISOU 1545  OD1 ASP A 204    18458  20897  20543  -2822  -1177   -705       O
ATOM   1546  OD2 ASP A 204     -29.260  45.020  53.865  1.00162.01           O
ANISOU 1546  OD2 ASP A 204    19271  21274  21009  -2837  -1141   -813       O
ATOM   1547  C   ASP A 204     -29.527  48.399  52.914  1.00173.20           C
ANISOU 1547  C   ASP A 204    21216  22140  22452  -3271  -1792   -684       C
ATOM   1548  O   ASP A 204     -28.927  47.889  53.859  1.00175.85           O
ANISOU 1548  O   ASP A 204    21524  22621  22670  -3263  -1673   -695       O
ATOM   1549  N   THR A 205     -29.407  49.695  52.592  1.00176.94           N
ANISOU 1549  N   THR A 205    21911  22427  22891  -3481  -2075   -606       N
ATOM   1550  CA  THR A 205     -28.583  50.618  53.365  1.00178.59           C
ANISOU 1550  CA  THR A 205    22353  22579  22924  -3718  -2268   -529       C
ATOM   1551  CB  THR A 205     -28.340  51.940  52.618  1.00179.89           C
ANISOU 1551  CB  THR A 205    22713  22598  23036  -3998  -2611   -386       C
ATOM   1552  OG1 THR A 205     -27.864  51.674  51.298  1.00180.14           O
ANISOU 1552  OG1 THR A 205    22529  22902  23012  -4152  -2653   -206       O
ATOM   1553  CG2 THR A 205     -27.359  52.853  53.324  1.00179.09           C
ANISOU 1553  CG2 THR A 205    22840  22468  22736  -4289  -2841   -270       C
ATOM   1554  C   THR A 205     -29.232  50.860  54.737  1.00178.21           C
ANISOU 1554  C   THR A 205    22542  22230  22938  -3527  -2186   -735       C
ATOM   1555  O   THR A 205     -28.467  51.034  55.712  1.00174.89           O
ANISOU 1555  O   THR A 205    22251  21849  22349  -3645  -2226   -705       O
ATOM   1556  N   SER A 207     -32.792  49.751  56.191  1.00199.38           N
ANISOU 1556  N   SER A 207    25230  24312  26211  -2586  -1548  -1365       N
ATOM   1557  CA  SER A 207     -32.045  48.650  56.860  1.00198.75           C
ANISOU 1557  CA  SER A 207    25006  24531  25977  -2588  -1344  -1334       C
ATOM   1558  CB  SER A 207     -31.486  49.112  58.187  1.00203.40           C
ANISOU 1558  CB  SER A 207    25870  25035  26378  -2662  -1373  -1369       C
ATOM   1559  OG  SER A 207     -30.473  48.225  58.657  1.00207.79           O
ANISOU 1559  OG  SER A 207    26298  25902  26749  -2748  -1276  -1282       O
ATOM   1560  C   SER A 207     -32.962  47.439  57.007  1.00194.94           C
ANISOU 1560  C   SER A 207    24303  24090  25675  -2294  -1024  -1468       C
ATOM   1561  O   SER A 207     -33.038  46.843  58.078  1.00195.28           O
ANISOU 1561  O   SER A 207    24371  24151  25675  -2170   -810  -1565       O
ATOM   1562  N   GLU A 208     -33.652  47.106  55.907  1.00189.97           N
ANISOU 1562  N   GLU A 208    23474  23464  25241  -2202  -1013  -1463       N
ATOM   1563  CA  GLU A 208     -34.589  45.996  55.823  1.00183.57           C
ANISOU 1563  CA  GLU A 208    22437  22678  24631  -1948   -757  -1566       C
ATOM   1564  CB  GLU A 208     -36.033  46.510  55.820  1.00176.75           C
ANISOU 1564  CB  GLU A 208    21628  21473  24055  -1735   -727  -1723       C
ATOM   1565  CG  GLU A 208     -36.295  47.640  56.802  1.00173.15           C
ANISOU 1565  CG  GLU A 208    21484  20726  23580  -1703   -777  -1837       C
ATOM   1566  CD  GLU A 208     -36.656  47.244  58.225  1.00168.83           C
ANISOU 1566  CD  GLU A 208    21018  20116  23012  -1523   -496  -1990       C
ATOM   1567  OE1 GLU A 208     -36.322  46.120  58.647  1.00166.20           O
ANISOU 1567  OE1 GLU A 208    20543  20011  22594  -1495   -292  -1975       O
ATOM   1568  OE2 GLU A 208     -37.288  48.063  58.911  1.00166.72           O
ANISOU 1568  OE2 GLU A 208    20971  19566  22808  -1403   -482  -2127       O
ATOM   1569  C   GLU A 208     -34.301  45.197  54.552  1.00183.18           C
ANISOU 1569  C   GLU A 208    22125  22880  24592  -1998   -785  -1440       C
ATOM   1570  O   GLU A 208     -34.232  45.758  53.459  1.00186.59           O
ANISOU 1570  O   GLU A 208    22555  23292  25048  -2119   -996  -1345       O
ATOM   1571  N   GLU A 209     -34.126  43.880  54.713  1.00180.84           N
ANISOU 1571  N   GLU A 209    21630  22814  24265  -1903   -575  -1441       N
ATOM   1572  CA  GLU A 209     -33.887  42.984  53.592  1.00178.98           C
ANISOU 1572  CA  GLU A 209    21160  22814  24027  -1909   -573  -1343       C
ATOM   1573  CB  GLU A 209     -32.394  42.924  53.268  1.00175.60           C
ANISOU 1573  CB  GLU A 209    20692  22706  23320  -2136   -677  -1169       C
ATOM   1574  C   GLU A 209     -34.409  41.590  53.930  1.00180.18           C
ANISOU 1574  C   GLU A 209    21136  23047  24276  -1694   -315  -1428       C
ATOM   1575  O   GLU A 209     -35.223  41.428  54.838  1.00186.98           O
ANISOU 1575  O   GLU A 209    22038  23739  25267  -1532   -145  -1565       O
ATOM   1576  N   SER A 210     -33.931  40.594  53.172  1.00174.14           N
ANISOU 1576  N   SER A 210    20184  22541  23440  -1695   -288  -1343       N
ATOM   1577  CA  SER A 210     -34.235  39.192  53.414  1.00162.56           C
ANISOU 1577  CA  SER A 210    18561  21179  22023  -1518    -78  -1398       C
ATOM   1578  CB  SER A 210     -34.909  38.560  52.221  1.00158.76           C
ANISOU 1578  CB  SER A 210    17926  20691  21703  -1420   -103  -1386       C
ATOM   1579  OG  SER A 210     -36.288  38.889  52.177  1.00152.14           O
ANISOU 1579  OG  SER A 210    17096  19553  21157  -1294    -92  -1489       O
ATOM   1580  C   SER A 210     -32.965  38.442  53.816  1.00155.78           C
ANISOU 1580  C   SER A 210    17648  20635  20906  -1582    -17  -1321       C
ATOM   1581  O   SER A 210     -32.900  37.219  53.710  1.00153.30           O
ANISOU 1581  O   SER A 210    17195  20475  20577  -1469    102  -1325       O
ATOM   1582  N   TYR A 211     -31.964  39.204  54.275  1.00149.62           N
ANISOU 1582  N   TYR A 211    16982  19935  19930  -1765   -119  -1249       N
ATOM   1583  CA  TYR A 211     -30.760  38.696  54.917  1.00143.90           C
ANISOU 1583  CA  TYR A 211    16231  19469  18973  -1837    -79  -1183       C
ATOM   1584  CB  TYR A 211     -31.071  38.131  56.307  1.00144.67           C
ANISOU 1584  CB  TYR A 211    16408  19483  19078  -1709    109  -1302       C
ATOM   1585  CG  TYR A 211     -31.609  39.168  57.260  1.00145.41           C
ANISOU 1585  CG  TYR A 211    16738  19289  19221  -1728    105  -1397       C
ATOM   1586  CD1 TYR A 211     -30.937  40.364  57.457  1.00146.37           C
ANISOU 1586  CD1 TYR A 211    17030  19368  19214  -1928    -82  -1332       C
ATOM   1587  CE1 TYR A 211     -31.426  41.334  58.316  1.00150.08           C
ANISOU 1587  CE1 TYR A 211    17750  19557  19714  -1931    -99  -1428       C
ATOM   1588  CZ  TYR A 211     -32.610  41.110  58.996  1.00152.38           C
ANISOU 1588  CZ  TYR A 211    18101  19624  20170  -1721    101  -1594       C
ATOM   1589  OH  TYR A 211     -33.099  42.058  59.849  1.00156.29           O
ANISOU 1589  OH  TYR A 211    18852  19844  20684  -1697    103  -1701       O
ATOM   1590  CE2 TYR A 211     -33.298  39.924  58.809  1.00149.90           C
ANISOU 1590  CE2 TYR A 211    17592  19365  19997  -1537    300  -1648       C
ATOM   1591  CD2 TYR A 211     -32.795  38.965  57.946  1.00145.41           C
ANISOU 1591  CD2 TYR A 211    16797  19058  19393  -1545    287  -1550       C
ATOM   1592  C   TYR A 211     -29.961  37.812  53.962  1.00137.22           C
ANISOU 1592  C   TYR A 211    15176  18948  18012  -1844    -89  -1071       C
ATOM   1593  O   TYR A 211     -29.560  38.281  52.902  1.00135.44           O
ANISOU 1593  O   TYR A 211    14901  18823  17737  -1968   -230   -960       O
ATOM   1594  N   LYS A 212     -29.726  36.553  54.358  1.00131.12           N
ANISOU 1594  N   LYS A 212    14298  18331  17188  -1709     60  -1100       N
ATOM   1595  CA  LYS A 212     -28.858  35.647  53.620  1.00125.10           C
ANISOU 1595  CA  LYS A 212    13353  17889  16290  -1687     65  -1007       C
ATOM   1596  CB  LYS A 212     -28.120  34.695  54.567  1.00124.47           C
ANISOU 1596  CB  LYS A 212    13230  17988  16074  -1622    170  -1016       C
ATOM   1597  C   LYS A 212     -29.670  34.864  52.592  1.00119.75           C
ANISOU 1597  C   LYS A 212    12572  17177  15749  -1523    111  -1046       C
ATOM   1598  O   LYS A 212     -29.248  34.717  51.449  1.00119.72           O
ANISOU 1598  O   LYS A 212    12468  17346  15673  -1549     42   -959       O
ATOM   1599  N   ASP A 213     -30.837  34.369  53.016  1.00114.24           N
ANISOU 1599  N   ASP A 213    11906  16254  15243  -1361    227  -1173       N
ATOM   1600  CA  ASP A 213     -31.715  33.591  52.157  1.00109.30           C
ANISOU 1600  CA  ASP A 213    11197  15557  14774  -1208    256  -1214       C
ATOM   1601  CB  ASP A 213     -33.101  33.417  52.788  1.00106.74           C
ANISOU 1601  CB  ASP A 213    10917  14940  14700  -1080    368  -1343       C
ATOM   1602  CG  ASP A 213     -33.167  32.353  53.873  1.00103.68           C
ANISOU 1602  CG  ASP A 213    10525  14576  14291   -961    545  -1411       C
ATOM   1603  OD1 ASP A 213     -32.101  31.814  54.247  0.80101.23           O
ANISOU 1603  OD1 ASP A 213    10197  14493  13769   -977    567  -1366       O
ATOM   1604  OD2 ASP A 213     -34.293  32.061  54.329  0.80102.57           O
ANISOU 1604  OD2 ASP A 213    10395  14228  14349   -855    657  -1503       O
ATOM   1605  C   ASP A 213     -31.765  34.211  50.760  1.00107.66           C
ANISOU 1605  C   ASP A 213    10968  15352  14585  -1290     95  -1137       C
ATOM   1606  O   ASP A 213     -31.547  33.515  49.768  1.00109.14           O
ANISOU 1606  O   ASP A 213    11066  15685  14714  -1231     70  -1091       O
ATOM   1607  N   SER A 214     -32.024  35.524  50.700  1.00103.96           N
ANISOU 1607  N   SER A 214    10603  14714  14181  -1426    -21  -1122       N
ATOM   1608  CA  SER A 214     -32.150  36.234  49.438  1.00102.27           C
ANISOU 1608  CA  SER A 214    10404  14460  13992  -1523   -193  -1048       C
ATOM   1609  CB  SER A 214     -32.699  37.614  49.641  1.00102.97           C
ANISOU 1609  CB  SER A 214    10637  14282  14204  -1630   -312  -1070       C
ATOM   1610  C   SER A 214     -30.810  36.271  48.711  1.00102.54           C
ANISOU 1610  C   SER A 214    10375  14821  13762  -1662   -264   -899       C
ATOM   1611  O   SER A 214     -30.759  36.012  47.510  1.00101.97           O
ANISOU 1611  O   SER A 214    10254  14839  13649  -1654   -325   -840       O
ATOM   1612  N   THR A 215     -29.740  36.577  49.460  1.00105.02           N
ANISOU 1612  N   THR A 215    10692  15313  13896  -1788   -254   -838       N
ATOM   1613  CA  THR A 215     -28.389  36.672  48.921  1.00107.67           C
ANISOU 1613  CA  THR A 215    10938  15985  13988  -1937   -308   -683       C
ATOM   1614  CB  THR A 215     -27.371  37.221  49.931  1.00106.42           C
ANISOU 1614  CB  THR A 215    10801  15948  13683  -2102   -332   -618       C
ATOM   1615  OG1 THR A 215     -27.193  36.265  50.977  1.00104.70           O
ANISOU 1615  OG1 THR A 215    10539  15796  13444  -1958   -185   -696       O
ATOM   1616  CG2 THR A 215     -27.741  38.570  50.506  1.00108.09           C
ANISOU 1616  CG2 THR A 215    11207  15890  13970  -2259   -458   -633       C
ATOM   1617  C   THR A 215     -27.912  35.309  48.425  1.00110.15           C
ANISOU 1617  C   THR A 215    11090  16569  14193  -1775   -193   -672       C
ATOM   1618  O   THR A 215     -27.140  35.242  47.469  1.00113.95           O
ANISOU 1618  O   THR A 215    11480  17301  14512  -1837   -227   -558       O
ATOM   1619  N   LEU A 216     -28.361  34.235  49.094  1.00109.82           N
ANISOU 1619  N   LEU A 216    11023  16472  14231  -1568    -56   -788       N
ATOM   1620  CA  LEU A 216     -27.974  32.874  48.751  1.00107.59           C
ANISOU 1620  CA  LEU A 216    10618  16406  13854  -1388     42   -798       C
ATOM   1621  CB  LEU A 216     -28.596  31.876  49.735  1.00106.78           C
ANISOU 1621  CB  LEU A 216    10535  16172  13864  -1199    170   -928       C
ATOM   1622  CG  LEU A 216     -27.595  31.122  50.612  1.00108.81           C
ANISOU 1622  CG  LEU A 216    10722  16657  13961  -1147    256   -919       C
ATOM   1623  CD1 LEU A 216     -26.344  30.744  49.828  1.00110.33           C
ANISOU 1623  CD1 LEU A 216    10767  17218  13934  -1147    240   -809       C
ATOM   1624  CD2 LEU A 216     -28.231  29.891  51.239  1.00107.43           C
ANISOU 1624  CD2 LEU A 216    10567  16373  13875   -938    372  -1035       C
ATOM   1625  C   LEU A 216     -28.395  32.559  47.321  1.00105.13           C
ANISOU 1625  C   LEU A 216    10291  16092  13561  -1316     -5   -781       C
ATOM   1626  O   LEU A 216     -27.703  31.834  46.610  1.00104.75           O
ANISOU 1626  O   LEU A 216    10150  16300  13351  -1239     27   -732       O
ATOM   1627  N   ILE A 217     -29.533  33.129  46.923  1.00102.96           N
ANISOU 1627  N   ILE A 217    10116  15519  13483  -1335    -89   -825       N
ATOM   1628  CA  ILE A 217     -30.094  32.911  45.604  1.00104.16           C
ANISOU 1628  CA  ILE A 217    10289  15605  13679  -1277   -166   -816       C
ATOM   1629  CB  ILE A 217     -31.593  33.258  45.609  1.00103.92           C
ANISOU 1629  CB  ILE A 217    10351  15188  13946  -1236   -233   -908       C
ATOM   1630  CG1 ILE A 217     -32.345  32.309  46.547  1.00102.83           C
ANISOU 1630  CG1 ILE A 217    10186  14911  13973  -1053   -103  -1032       C
ATOM   1631  CG2 ILE A 217     -32.158  33.247  44.195  1.00104.34           C
ANISOU 1631  CG2 ILE A 217    10450  15146  14046  -1217   -364   -880       C
ATOM   1632  CD1 ILE A 217     -33.809  32.610  46.714  1.00102.74           C
ANISOU 1632  CD1 ILE A 217    10222  14542  14272  -1004   -136  -1121       C
ATOM   1633  C   ILE A 217     -29.293  33.702  44.575  1.00105.40           C
ANISOU 1633  C   ILE A 217    10448  15947  13651  -1460   -272   -673       C
ATOM   1634  O   ILE A 217     -28.874  33.148  43.563  1.00107.14           O
ANISOU 1634  O   ILE A 217    10629  16355  13722  -1403   -266   -622       O
ATOM   1635  N   MET A 218     -29.071  34.990  44.859  1.00105.97           N
ANISOU 1635  N   MET A 218    10579  15962  13720  -1679   -367   -608       N
ATOM   1636  CA  MET A 218     -28.271  35.853  44.004  1.00108.32           C
ANISOU 1636  CA  MET A 218    10885  16431  13838  -1897   -474   -453       C
ATOM   1637  CB  MET A 218     -27.796  37.095  44.766  1.00111.58           C
ANISOU 1637  CB  MET A 218    11350  16817  14226  -2135   -557   -385       C
ATOM   1638  CG  MET A 218     -28.815  37.657  45.732  1.00112.24           C
ANISOU 1638  CG  MET A 218    11562  16536  14547  -2113   -595   -505       C
ATOM   1639  SD  MET A 218     -30.065  38.656  44.911  1.00113.95           S
ANISOU 1639  SD  MET A 218    11949  16374  14972  -2169   -791   -529       S
ATOM   1640  CE  MET A 218     -29.132  40.155  44.603  1.00114.87           C
ANISOU 1640  CE  MET A 218    12160  16574  14911  -2514   -981   -351       C
ATOM   1641  C   MET A 218     -27.036  35.095  43.528  1.00108.51           C
ANISOU 1641  C   MET A 218    10757  16871  13600  -1864   -371   -362       C
ATOM   1642  O   MET A 218     -26.691  35.137  42.349  1.00108.60           O
ANISOU 1642  O   MET A 218    10762  17032  13468  -1912   -406   -271       O
ATOM   1643  N   GLN A 219     -26.370  34.421  44.473  1.00108.04           N
ANISOU 1643  N   GLN A 219    10581  16992  13475  -1779   -244   -388       N
ATOM   1644  CA  GLN A 219     -25.136  33.708  44.199  1.00108.96           C
ANISOU 1644  CA  GLN A 219    10528  17511  13358  -1728   -140   -309       C
ATOM   1645  CB  GLN A 219     -24.504  33.195  45.493  1.00109.21           C
ANISOU 1645  CB  GLN A 219    10459  17670  13365  -1666    -45   -342       C
ATOM   1646  C   GLN A 219     -25.425  32.591  43.203  1.00109.14           C
ANISOU 1646  C   GLN A 219    10542  17589  13335  -1497    -77   -363       C
ATOM   1647  O   GLN A 219     -24.703  32.450  42.223  1.00110.19           O
ANISOU 1647  O   GLN A 219    10607  17988  13269  -1508    -50   -269       O
ATOM   1648  N   LEU A 220     -26.499  31.827  43.448  1.00108.31           N
ANISOU 1648  N   LEU A 220    10515  17224  13411  -1297    -58   -509       N
ATOM   1649  CA  LEU A 220     -26.932  30.788  42.525  1.00108.74           C
ANISOU 1649  CA  LEU A 220    10605  17262  13446  -1084    -37   -568       C
ATOM   1650  CB  LEU A 220     -28.182  30.093  43.074  1.00103.33           C
ANISOU 1650  CB  LEU A 220    10000  16253  13006   -914    -34   -716       C
ATOM   1651  CG  LEU A 220     -28.059  29.499  44.474  1.00101.22           C
ANISOU 1651  CG  LEU A 220     9673  15990  12796   -823     73   -792       C
ATOM   1652  CD1 LEU A 220     -29.366  28.852  44.900  1.00 99.43           C
ANISOU 1652  CD1 LEU A 220     9524  15443  12812   -680     78   -921       C
ATOM   1653  CD2 LEU A 220     -26.921  28.491  44.547  1.00101.87           C
ANISOU 1653  CD2 LEU A 220     9638  16409  12659   -682    180   -775       C
ATOM   1654  C   LEU A 220     -27.220  31.424  41.169  1.00111.69           C
ANISOU 1654  C   LEU A 220    11079  17580  13775  -1190   -154   -495       C
ATOM   1655  O   LEU A 220     -26.693  30.985  40.150  1.00114.16           O
ANISOU 1655  O   LEU A 220    11379  18106  13889  -1127   -123   -445       O
ATOM   1656  N   LEU A 221     -28.045  32.477  41.196  1.00112.61           N
ANISOU 1656  N   LEU A 221    11307  17405  14072  -1348   -289   -493       N
ATOM   1657  CA  LEU A 221     -28.428  33.254  40.030  1.00114.31           C
ANISOU 1657  CA  LEU A 221    11647  17506  14278  -1480   -438   -422       C
ATOM   1658  CB  LEU A 221     -29.177  34.498  40.513  1.00110.84           C
ANISOU 1658  CB  LEU A 221    11302  16755  14054  -1654   -577   -429       C
ATOM   1659  CG  LEU A 221     -30.679  34.490  40.263  1.00107.51           C
ANISOU 1659  CG  LEU A 221    11001  15934  13914  -1562   -695   -532       C
ATOM   1660  CD1 LEU A 221     -31.338  35.666  40.964  1.00107.61           C
ANISOU 1660  CD1 LEU A 221    11082  15661  14143  -1694   -799   -557       C
ATOM   1661  CD2 LEU A 221     -30.957  34.543  38.771  1.00107.50           C
ANISOU 1661  CD2 LEU A 221    11116  15886  13843  -1582   -828   -476       C
ATOM   1662  C   LEU A 221     -27.205  33.635  39.197  1.00119.84           C
ANISOU 1662  C   LEU A 221    12295  18559  14679  -1628   -418   -263       C
ATOM   1663  O   LEU A 221     -27.132  33.289  38.018  1.00121.28           O
ANISOU 1663  O   LEU A 221    12534  18828  14717  -1575   -429   -228       O
ATOM   1664  N   ARG A 222     -26.255  34.349  39.821  1.00123.12           N
ANISOU 1664  N   ARG A 222    12607  19174  14998  -1818   -390   -163       N
ATOM   1665  CA  ARG A 222     -25.060  34.827  39.142  1.00127.43           C
ANISOU 1665  CA  ARG A 222    13071  20068  15276  -1999   -367     10       C
ATOM   1666  CB  ARG A 222     -24.294  35.840  40.000  1.00129.22           C
ANISOU 1666  CB  ARG A 222    13219  20400  15479  -2257   -402    119       C
ATOM   1667  CG  ARG A 222     -23.319  35.209  40.984  1.00132.65           C
ANISOU 1667  CG  ARG A 222    13447  21116  15838  -2179   -255    118       C
ATOM   1668  CD  ARG A 222     -22.047  36.015  41.156  1.00135.49           C
ANISOU 1668  CD  ARG A 222    13668  21780  16031  -2449   -269    306       C
ATOM   1669  NE  ARG A 222     -20.909  35.197  41.554  0.50135.47           N
ANISOU 1669  NE  ARG A 222    13424  22160  15888  -2341   -111    340       N
ATOM   1670  CZ  ARG A 222     -19.893  34.865  40.763  0.50137.12           C
ANISOU 1670  CZ  ARG A 222    13457  22768  15871  -2334      0    458       C
ATOM   1671  NH1 ARG A 222     -19.854  35.282  39.507  0.50138.25           N
ANISOU 1671  NH1 ARG A 222    13656  22989  15880  -2444    -20    559       N
ATOM   1672  NH2 ARG A 222     -18.910  34.120  41.237  0.50137.67           N
ANISOU 1672  NH2 ARG A 222    13298  23162  15847  -2213    131    475       N
ATOM   1673  C   ARG A 222     -24.164  33.647  38.771  1.00129.88           C
ANISOU 1673  C   ARG A 222    13228  20750  15369  -1801   -184     17       C
ATOM   1674  O   ARG A 222     -23.511  33.674  37.730  1.00134.21           O
ANISOU 1674  O   ARG A 222    13750  21553  15690  -1848   -143    125       O
ATOM   1675  N   ASP A 223     -24.140  32.623  39.634  1.00129.92           N
ANISOU 1675  N   ASP A 223    13142  20782  15437  -1575    -73    -99       N
ATOM   1676  CA  ASP A 223     -23.326  31.439  39.408  1.00130.94           C
ANISOU 1676  CA  ASP A 223    13134  21236  15381  -1349     89   -114       C
ATOM   1677  CB  ASP A 223     -23.136  30.620  40.690  1.00131.74           C
ANISOU 1677  CB  ASP A 223    13126  21364  15565  -1181    176   -213       C
ATOM   1678  CG  ASP A 223     -22.141  31.243  41.660  1.00135.08           C
ANISOU 1678  CG  ASP A 223    13384  21990  15948  -1366    196   -114       C
ATOM   1679  OD1 ASP A 223     -21.199  31.912  41.187  1.00137.81           O
ANISOU 1679  OD1 ASP A 223    13618  22616  16127  -1556    203     46       O
ATOM   1680  OD2 ASP A 223     -22.317  31.062  42.885  1.00133.84           O
ANISOU 1680  OD2 ASP A 223    13218  21709  15924  -1329    199   -190       O
ATOM   1681  C   ASP A 223     -23.901  30.657  38.230  1.00129.39           C
ANISOU 1681  C   ASP A 223    13074  20964  15124  -1148     88   -181       C
ATOM   1682  O   ASP A 223     -23.159  30.019  37.485  1.00130.31           O
ANISOU 1682  O   ASP A 223    13126  21375  15010  -1019    200   -148       O
ATOM   1683  N   ASN A 224     -25.227  30.736  38.068  1.00126.15           N
ANISOU 1683  N   ASN A 224    12854  20153  14923  -1123    -43   -272       N
ATOM   1684  CA  ASN A 224     -25.889  30.248  36.871  1.00125.63           C
ANISOU 1684  CA  ASN A 224    12961  19954  14819   -996   -105   -315       C
ATOM   1685  CB  ASN A 224     -27.400  30.068  37.062  1.00120.19           C
ANISOU 1685  CB  ASN A 224    12427  18811  14427   -920   -243   -440       C
ATOM   1686  CG  ASN A 224     -27.780  28.701  37.594  1.00116.53           C
ANISOU 1686  CG  ASN A 224    11950  18272  14051   -640   -176   -580       C
ATOM   1687  OD1 ASN A 224     -28.957  28.365  37.672  1.00111.62           O
ANISOU 1687  OD1 ASN A 224    11436  17318  13656   -558   -272   -674       O
ATOM   1688  ND2 ASN A 224     -26.795  27.898  37.960  1.00117.59           N
ANISOU 1688  ND2 ASN A 224    11952  18711  14015   -495    -20   -590       N
ATOM   1689  C   ASN A 224     -25.520  31.158  35.703  1.00129.32           C
ANISOU 1689  C   ASN A 224    13499  20535  15100  -1205   -164   -169       C
ATOM   1690  O   ASN A 224     -24.999  30.682  34.698  1.00133.32           O
ANISOU 1690  O   ASN A 224    14030  21263  15361  -1113    -91   -131       O
ATOM   1691  N   LEU A 225     -25.753  32.466  35.871  1.00131.02           N
ANISOU 1691  N   LEU A 225    13756  20605  15419  -1484   -293    -87       N
ATOM   1692  CA  LEU A 225     -25.489  33.462  34.842  1.00135.49           C
ANISOU 1692  CA  LEU A 225    14416  21232  15831  -1725   -382     61       C
ATOM   1693  CB  LEU A 225     -25.673  34.863  35.441  1.00137.13           C
ANISOU 1693  CB  LEU A 225    14646  21267  16189  -2020   -526    135       C
ATOM   1694  CG  LEU A 225     -25.384  36.044  34.512  1.00141.01           C
ANISOU 1694  CG  LEU A 225    15245  21798  16534  -2319   -649    307       C
ATOM   1695  CD1 LEU A 225     -26.440  37.130  34.671  1.00139.40           C
ANISOU 1695  CD1 LEU A 225    15223  21164  16577  -2484   -891    290       C
ATOM   1696  CD2 LEU A 225     -23.982  36.606  34.741  1.00141.64           C
ANISOU 1696  CD2 LEU A 225    15138  22276  16402  -2540   -550    481       C
ATOM   1697  C   LEU A 225     -24.087  33.277  34.261  1.00137.81           C
ANISOU 1697  C   LEU A 225    14566  22011  15784  -1752   -210    191       C
ATOM   1698  O   LEU A 225     -23.912  33.312  33.044  1.00139.35           O
ANISOU 1698  O   LEU A 225    14865  22309  15770  -1779   -209    263       O
ATOM   1699  N   THR A 226     -23.101  33.068  35.142  1.00138.46           N
ANISOU 1699  N   THR A 226    14407  22389  15813  -1741    -64    222       N
ATOM   1700  CA  THR A 226     -21.702  33.004  34.744  1.00141.70           C
ANISOU 1700  CA  THR A 226    14622  23285  15933  -1788    104    362       C
ATOM   1701  CB  THR A 226     -20.770  33.308  35.927  1.00145.08           C
ANISOU 1701  CB  THR A 226    14796  23937  16389  -1905    168    432       C
ATOM   1702  OG1 THR A 226     -21.110  34.604  36.424  1.00147.74           O
ANISOU 1702  OG1 THR A 226    15209  24048  16877  -2213     -8    503       O
ATOM   1703  CG2 THR A 226     -19.302  33.292  35.558  1.00148.20           C
ANISOU 1703  CG2 THR A 226    14944  24851  16513  -1970    337    594       C
ATOM   1704  C   THR A 226     -21.416  31.692  34.010  1.00141.14           C
ANISOU 1704  C   THR A 226    14539  23416  15669  -1464    266    286       C
ATOM   1705  O   THR A 226     -20.539  31.648  33.149  1.00143.35           O
ANISOU 1705  O   THR A 226    14748  24045  15674  -1479    394    395       O
ATOM   1706  N   LEU A 227     -22.164  30.633  34.351  1.00137.69           N
ANISOU 1706  N   LEU A 227    14183  22758  15372  -1174    259    102       N
ATOM   1707  CA  LEU A 227     -22.055  29.345  33.679  1.00136.65           C
ANISOU 1707  CA  LEU A 227    14100  22742  15077   -846    371      7       C
ATOM   1708  CB  LEU A 227     -22.857  28.295  34.461  1.00133.06           C
ANISOU 1708  CB  LEU A 227    13702  22017  14837   -582    336   -181       C
ATOM   1709  CG  LEU A 227     -23.307  27.063  33.674  1.00131.68           C
ANISOU 1709  CG  LEU A 227    13708  21752  14573   -268    342   -307       C
ATOM   1710  CD1 LEU A 227     -22.152  26.096  33.461  1.00133.30           C
ANISOU 1710  CD1 LEU A 227    13771  22364  14511    -15    549   -318       C
ATOM   1711  CD2 LEU A 227     -24.459  26.362  34.375  1.00127.92           C
ANISOU 1711  CD2 LEU A 227    13342  20886  14375   -116    229   -465       C
ATOM   1712  C   LEU A 227     -22.547  29.468  32.237  1.00137.16           C
ANISOU 1712  C   LEU A 227    14418  22696  14999   -859    296     30       C
ATOM   1713  O   LEU A 227     -21.889  28.997  31.311  1.00137.78           O
ANISOU 1713  O   LEU A 227    14504  23053  14791   -736    430     63       O
ATOM   1714  N   TRP A 228     -23.710  30.111  32.066  1.00135.73           N
ANISOU 1714  N   TRP A 228    14448  22105  15017  -1002     80     10       N
ATOM   1715  CA  TRP A 228     -24.325  30.294  30.761  1.00135.49           C
ANISOU 1715  CA  TRP A 228    14690  21899  14890  -1035    -42     29       C
ATOM   1716  CB  TRP A 228     -25.816  30.632  30.897  1.00133.96           C
ANISOU 1716  CB  TRP A 228    14695  21184  15016  -1089   -296    -51       C
ATOM   1717  CG  TRP A 228     -26.600  29.736  31.810  1.00131.31           C
ANISOU 1717  CG  TRP A 228    14337  20603  14948   -866   -321   -220       C
ATOM   1718  CD1 TRP A 228     -26.324  28.439  32.138  1.00130.87           C
ANISOU 1718  CD1 TRP A 228    14213  20671  14839   -573   -189   -328       C
ATOM   1719  NE1 TRP A 228     -27.278  27.947  32.987  1.00128.00           N
ANISOU 1719  NE1 TRP A 228    13863  19997  14773   -463   -269   -455       N
ATOM   1720  CE2 TRP A 228     -28.213  28.920  33.220  1.00125.55           C
ANISOU 1720  CE2 TRP A 228    13615  19362  14725   -666   -442   -439       C
ATOM   1721  CD2 TRP A 228     -27.826  30.065  32.491  1.00127.98           C
ANISOU 1721  CD2 TRP A 228    13971  19764  14890   -917   -493   -297       C
ATOM   1722  CE3 TRP A 228     -28.624  31.214  32.565  1.00126.41           C
ANISOU 1722  CE3 TRP A 228    13855  19265  14911  -1143   -683   -259       C
ATOM   1723  CZ3 TRP A 228     -29.761  31.189  33.343  1.00123.75           C
ANISOU 1723  CZ3 TRP A 228    13527  18567  14924  -1100   -791   -365       C
ATOM   1724  CH2 TRP A 228     -30.118  30.046  34.059  1.00122.14           C
ANISOU 1724  CH2 TRP A 228    13257  18298  14851   -861   -715   -496       C
ATOM   1725  CZ2 TRP A 228     -29.363  28.896  34.008  1.00122.51           C
ANISOU 1725  CZ2 TRP A 228    13246  18615  14687   -648   -553   -533       C
ATOM   1726  C   TRP A 228     -23.579  31.375  29.984  1.00137.76           C
ANISOU 1726  C   TRP A 228    14972  22424  14944  -1325    -20    226       C
ATOM   1727  O   TRP A 228     -23.635  31.399  28.756  1.00137.15           O
ANISOU 1727  O   TRP A 228    15091  22363  14657  -1335    -44    272       O
ATOM   1728  N   THR A 229     -22.907  32.269  30.725  1.00140.08           N
ANISOU 1728  N   THR A 229    15059  22888  15276  -1571     11    345       N
ATOM   1729  CA  THR A 229     -21.989  33.257  30.175  1.00144.17           C
ANISOU 1729  CA  THR A 229    15510  23700  15568  -1867     57    556       C
ATOM   1730  CB  THR A 229     -21.334  34.081  31.297  1.00143.44           C
ANISOU 1730  CB  THR A 229    15176  23742  15582  -2106     64    659       C
ATOM   1731  OG1 THR A 229     -22.238  35.106  31.712  1.00141.20           O
ANISOU 1731  OG1 THR A 229    15041  23056  15550  -2327   -178    659       O
ATOM   1732  CG2 THR A 229     -20.008  34.701  30.911  1.00146.02           C
ANISOU 1732  CG2 THR A 229    15316  24522  15640  -2344    195    880       C
ATOM   1733  C   THR A 229     -20.990  32.544  29.265  1.00148.48           C
ANISOU 1733  C   THR A 229    15982  24679  15752  -1713    294    607       C
ATOM   1734  O   THR A 229     -20.700  33.013  28.165  1.00152.66           O
ANISOU 1734  O   THR A 229    16625  25338  16038  -1860    311    734       O
ATOM   1735  N   SER A 230     -20.488  31.399  29.739  1.00147.88           N
ANISOU 1735  N   SER A 230    15729  24816  15641  -1406    477    503       N
ATOM   1736  CA  SER A 230     -19.669  30.506  28.938  1.00149.90           C
ANISOU 1736  CA  SER A 230    15932  25443  15579  -1165    707    501       C
ATOM   1737  CB  SER A 230     -18.600  29.860  29.784  1.00149.73           C
ANISOU 1737  CB  SER A 230    15565  25796  15528   -998    916    489       C
ATOM   1738  OG  SER A 230     -19.163  29.278  30.950  1.00145.61           O
ANISOU 1738  OG  SER A 230    15011  25023  15289   -835    837    331       O
ATOM   1739  C   SER A 230     -20.560  29.460  28.252  1.00148.72           C
ANISOU 1739  C   SER A 230    16079  25024  15403   -850    649    323       C
ATOM   1740  O   SER A 230     -20.800  29.611  27.032  1.00147.73           O
ANISOU 1740  O   SER A 230    16201  24851  15079   -884    612    362       O
TER    1741      SER A 230
ATOM   1742  N   ASP B   2     -31.933 -14.886  35.567  1.00200.87           N
ANISOU 1742  N   ASP B   2    28688  20236  27396   1495  -2093  -3837       N
ATOM   1743  CA  ASP B   2     -30.811 -15.538  36.295  1.00203.94           C
ANISOU 1743  CA  ASP B   2    29102  20537  27848   2043  -2057  -4000       C
ATOM   1744  CB  ASP B   2     -29.705 -16.000  35.343  1.00206.35           C
ANISOU 1744  CB  ASP B   2    29443  21181  27778   2607  -2021  -4623       C
ATOM   1745  C   ASP B   2     -30.335 -14.612  37.414  1.00201.27           C
ANISOU 1745  C   ASP B   2    28358  20551  27563   1995  -1754  -3583       C
ATOM   1746  O   ASP B   2     -31.148 -13.940  38.046  1.00200.16           O
ANISOU 1746  O   ASP B   2    28084  20353  27613   1553  -1706  -3120       O
ATOM   1747  N   LYS B   3     -29.018 -14.613  37.663  1.00201.39           N
ANISOU 1747  N   LYS B   3    28180  20940  27400   2470  -1565  -3769       N
ATOM   1748  CA  LYS B   3     -28.389 -13.839  38.724  1.00194.89           C
ANISOU 1748  CA  LYS B   3    26995  20455  26597   2481  -1299  -3425       C
ATOM   1749  CB  LYS B   3     -27.317 -14.677  39.430  1.00195.30           C
ANISOU 1749  CB  LYS B   3    27090  20382  26733   3052  -1329  -3595       C
ATOM   1750  C   LYS B   3     -27.799 -12.542  38.168  1.00191.62           C
ANISOU 1750  C   LYS B   3    26164  20877  25763   2361   -982  -3404       C
ATOM   1751  O   LYS B   3     -27.944 -11.482  38.778  1.00189.08           O
ANISOU 1751  O   LYS B   3    25587  20786  25469   2043   -814  -2997       O
ATOM   1752  N   ASN B   4     -27.141 -12.642  37.005  1.00193.66           N
ANISOU 1752  N   ASN B   4    26370  21593  25618   2606   -927  -3848       N
ATOM   1753  CA  ASN B   4     -26.527 -11.496  36.353  1.00191.35           C
ANISOU 1753  CA  ASN B   4    25697  22141  24866   2457   -665  -3836       C
ATOM   1754  CB  ASN B   4     -25.611 -11.913  35.202  1.00197.17           C
ANISOU 1754  CB  ASN B   4    26361  23418  25134   2855   -607  -4396       C
ATOM   1755  CG  ASN B   4     -24.591 -10.847  34.867  1.00197.17           C
ANISOU 1755  CG  ASN B   4    25887  24388  24639   2784   -308  -4341       C
ATOM   1756  OD1 ASN B   4     -23.555 -10.748  35.520  1.00197.58           O
ANISOU 1756  OD1 ASN B   4    25667  24792  24610   3063   -140  -4306       O
ATOM   1757  ND2 ASN B   4     -24.874 -10.043  33.855  1.00198.52           N
ANISOU 1757  ND2 ASN B   4    25956  25006  24467   2378   -264  -4305       N
ATOM   1758  C   ASN B   4     -27.605 -10.528  35.871  1.00187.28           C
ANISOU 1758  C   ASN B   4    25174  21650  24333   1844   -694  -3540       C
ATOM   1759  O   ASN B   4     -27.420  -9.314  35.930  1.00185.58           O
ANISOU 1759  O   ASN B   4    24673  21900  23936   1545   -526  -3249       O
ATOM   1760  N   GLU B   5     -28.728 -11.089  35.400  1.00185.06           N
ANISOU 1760  N   GLU B   5    25223  20845  24245   1664   -943  -3613       N
ATOM   1761  CA  GLU B   5     -29.876 -10.328  34.929  1.00179.92           C
ANISOU 1761  CA  GLU B   5    24594  20143  23623   1122  -1027  -3355       C
ATOM   1762  CB  GLU B   5     -31.007 -11.284  34.540  1.00180.29           C
ANISOU 1762  CB  GLU B   5    25033  19550  23918   1013  -1336  -3484       C
ATOM   1763  C   GLU B   5     -30.331  -9.327  35.993  1.00174.09           C
ANISOU 1763  C   GLU B   5    23664  19352  23127    799   -940  -2819       C
ATOM   1764  O   GLU B   5     -31.203  -8.499  35.734  1.00173.54           O
ANISOU 1764  O   GLU B   5    23552  19303  23082    384   -995  -2568       O
ATOM   1765  N   LEU B   6     -29.723  -9.406  37.185  1.00169.66           N
ANISOU 1765  N   LEU B   6    22990  18735  22735   1018   -820  -2665       N
ATOM   1766  CA  LEU B   6     -30.057  -8.539  38.304  1.00159.42           C
ANISOU 1766  CA  LEU B   6    21521  17396  21655    781   -734  -2207       C
ATOM   1767  CB  LEU B   6     -30.951  -9.309  39.282  1.00159.15           C
ANISOU 1767  CB  LEU B   6    21679  16710  22078    740   -890  -2023       C
ATOM   1768  CG  LEU B   6     -32.330  -9.697  38.754  1.00161.64           C
ANISOU 1768  CG  LEU B   6    22223  16618  22573    438  -1136  -2006       C
ATOM   1769  CD1 LEU B   6     -32.938 -10.791  39.612  1.00163.80           C
ANISOU 1769  CD1 LEU B   6    22723  16284  23230    450  -1322  -1896       C
ATOM   1770  CD2 LEU B   6     -33.250  -8.486  38.686  1.00159.31           C
ANISOU 1770  CD2 LEU B   6    21755  16481  22293     20  -1125  -1696       C
ATOM   1771  C   LEU B   6     -28.789  -8.062  39.007  1.00154.81           C
ANISOU 1771  C   LEU B   6    20668  17236  20917    998   -501  -2130       C
ATOM   1772  O   LEU B   6     -28.861  -7.497  40.095  1.00152.13           O
ANISOU 1772  O   LEU B   6    20202  16845  20754    892   -424  -1796       O
ATOM   1773  N   VAL B   7     -27.631  -8.296  38.385  1.00155.59           N
ANISOU 1773  N   VAL B   7    20661  17790  20665   1303   -392  -2450       N
ATOM   1774  CA  VAL B   7     -26.370  -7.845  38.947  1.00155.14           C
ANISOU 1774  CA  VAL B   7    20308  18227  20410   1491   -177  -2385       C
ATOM   1775  CB  VAL B   7     -25.270  -8.918  38.811  1.00161.37           C
ANISOU 1775  CB  VAL B   7    21082  19166  21062   2061   -137  -2794       C
ATOM   1776  CG1 VAL B   7     -23.881  -8.325  38.618  1.00163.94           C
ANISOU 1776  CG1 VAL B   7    21022  20329  20938   2202     94  -2861       C
ATOM   1777  CG2 VAL B   7     -25.284  -9.883  39.986  1.00161.82           C
ANISOU 1777  CG2 VAL B   7    21305  18644  21532   2366   -231  -2742       C
ATOM   1778  C   VAL B   7     -25.992  -6.514  38.303  1.00154.08           C
ANISOU 1778  C   VAL B   7    19919  18753  19871   1158    -58  -2249       C
ATOM   1779  O   VAL B   7     -25.287  -5.709  38.909  1.00154.28           O
ANISOU 1779  O   VAL B   7    19704  19136  19779   1084     81  -2015       O
ATOM   1780  N   GLN B   8     -26.487  -6.294  37.079  1.00153.59           N
ANISOU 1780  N   GLN B   8    19934  18827  19594    924   -146  -2376       N
ATOM   1781  CA  GLN B   8     -26.282  -5.047  36.360  1.00151.35           C
ANISOU 1781  CA  GLN B   8    19468  19110  18928    531   -104  -2212       C
ATOM   1782  CB  GLN B   8     -26.459  -5.276  34.857  1.00156.42           C
ANISOU 1782  CB  GLN B   8    20185  20014  19233    448   -180  -2516       C
ATOM   1783  CG  GLN B   8     -25.347  -6.105  34.226  1.00162.53           C
ANISOU 1783  CG  GLN B   8    20837  21283  19633    880    -54  -2984       C
ATOM   1784  CD  GLN B   8     -24.401  -5.271  33.396  1.00165.69           C
ANISOU 1784  CD  GLN B   8    20914  22618  19420    680     84  -2984       C
ATOM   1785  OE1 GLN B   8     -23.839  -4.278  33.855  1.00164.85           O
ANISOU 1785  OE1 GLN B   8    20573  22887  19176    438    178  -2645       O
ATOM   1786  NE2 GLN B   8     -24.218  -5.678  32.150  1.00170.06           N
ANISOU 1786  NE2 GLN B   8    21459  23579  19573    753     81  -3363       N
ATOM   1787  C   GLN B   8     -27.264  -4.001  36.882  1.00144.28           C
ANISOU 1787  C   GLN B   8    18629  17901  18290    107   -213  -1777       C
ATOM   1788  O   GLN B   8     -26.882  -2.860  37.143  1.00140.54           O
ANISOU 1788  O   GLN B   8    17993  17740  17665   -143   -170  -1493       O
ATOM   1789  N   LYS B   9     -28.526  -4.423  37.036  1.00141.21           N
ANISOU 1789  N   LYS B   9    18471  16899  18282     41   -375  -1742       N
ATOM   1790  CA  LYS B   9     -29.609  -3.568  37.493  1.00136.42           C
ANISOU 1790  CA  LYS B   9    17908  15983  17939   -287   -498  -1395       C
ATOM   1791  CB  LYS B   9     -30.935  -4.336  37.517  1.00135.72           C
ANISOU 1791  CB  LYS B   9    18039  15310  18218   -313   -669  -1432       C
ATOM   1792  C   LYS B   9     -29.270  -2.989  38.864  1.00132.95           C
ANISOU 1792  C   LYS B   9    17333  15511  17668   -250   -392  -1111       C
ATOM   1793  O   LYS B   9     -29.384  -1.785  39.067  1.00134.30           O
ANISOU 1793  O   LYS B   9    17431  15805  17792   -510   -431   -845       O
ATOM   1794  N   ALA B  10     -28.836  -3.857  39.787  1.00129.83           N
ANISOU 1794  N   ALA B  10    16929  14938  17461     76   -287  -1177       N
ATOM   1795  CA  ALA B  10     -28.487  -3.457  41.140  1.00122.29           C
ANISOU 1795  CA  ALA B  10    15852  13951  16659    134   -182   -930       C
ATOM   1796  CB  ALA B  10     -28.207  -4.675  41.984  1.00124.41           C
ANISOU 1796  CB  ALA B  10    16172  13935  17160    488   -128  -1028       C
ATOM   1797  C   ALA B  10     -27.295  -2.504  41.112  1.00119.06           C
ANISOU 1797  C   ALA B  10    15230  14113  15891     63    -61   -836       C
ATOM   1798  O   ALA B  10     -27.287  -1.500  41.820  1.00115.95           O
ANISOU 1798  O   ALA B  10    14765  13760  15530   -114    -61   -562       O
ATOM   1799  N   LYS B  11     -26.301  -2.823  40.276  1.00119.55           N
ANISOU 1799  N   LYS B  11    15189  14641  15591    196     24  -1074       N
ATOM   1800  CA  LYS B  11     -25.130  -1.978  40.116  1.00121.05           C
ANISOU 1800  CA  LYS B  11    15140  15477  15375     77    130   -980       C
ATOM   1801  CB  LYS B  11     -24.169  -2.590  39.091  1.00125.17           C
ANISOU 1801  CB  LYS B  11    15521  16550  15487    284    233  -1320       C
ATOM   1802  C   LYS B  11     -25.576  -0.573  39.716  1.00120.40           C
ANISOU 1802  C   LYS B  11    15086  15500  15160   -412    -11   -700       C
ATOM   1803  O   LYS B  11     -24.978   0.417  40.136  1.00120.37           O
ANISOU 1803  O   LYS B  11    14965  15772  14997   -618     -1   -451       O
ATOM   1804  N   LEU B  12     -26.651  -0.505  38.922  1.00119.84           N
ANISOU 1804  N   LEU B  12    15193  15171  15166   -600   -179   -734       N
ATOM   1805  CA  LEU B  12     -27.202   0.756  38.454  1.00117.68           C
ANISOU 1805  CA  LEU B  12    14990  14920  14801  -1035   -375   -484       C
ATOM   1806  CB  LEU B  12     -28.034   0.498  37.195  1.00119.13           C
ANISOU 1806  CB  LEU B  12    15315  15023  14923  -1175   -523   -634       C
ATOM   1807  CG  LEU B  12     -28.041   1.632  36.175  1.00121.49           C
ANISOU 1807  CG  LEU B  12    15631  15653  14874  -1628   -706   -457       C
ATOM   1808  CD1 LEU B  12     -26.642   2.201  35.979  1.00122.78           C
ANISOU 1808  CD1 LEU B  12    15587  16503  14561  -1783   -605   -366       C
ATOM   1809  CD2 LEU B  12     -28.610   1.148  34.852  1.00124.42           C
ANISOU 1809  CD2 LEU B  12    16104  16068  15099  -1718   -805   -668       C
ATOM   1810  C   LEU B  12     -28.046   1.400  39.550  1.00113.04           C
ANISOU 1810  C   LEU B  12    14495  13851  14602  -1095   -481   -228       C
ATOM   1811  O   LEU B  12     -28.127   2.621  39.634  1.00111.74           O
ANISOU 1811  O   LEU B  12    14362  13723  14369  -1379   -632     20       O
ATOM   1812  N   ALA B  13     -28.675   0.569  40.386  1.00111.91           N
ANISOU 1812  N   ALA B  13    14402  13269  14850   -829   -423   -296       N
ATOM   1813  CA  ALA B  13     -29.467   1.064  41.499  1.00109.54           C
ANISOU 1813  CA  ALA B  13    14139  12592  14888   -840   -487    -92       C
ATOM   1814  CB  ALA B  13     -30.251  -0.059  42.131  1.00109.37           C
ANISOU 1814  CB  ALA B  13    14163  12158  15234   -610   -439   -183       C
ATOM   1815  C   ALA B  13     -28.562   1.772  42.504  1.00108.31           C
ANISOU 1815  C   ALA B  13    13873  12625  14652   -831   -399     86       C
ATOM   1816  O   ALA B  13     -28.951   2.792  43.069  1.00106.53           O
ANISOU 1816  O   ALA B  13    13689  12266  14519   -967   -519    281       O
ATOM   1817  N   GLU B  14     -27.355   1.228  42.707  1.00110.25           N
ANISOU 1817  N   GLU B  14    13983  13187  14718   -655   -209      1       N
ATOM   1818  CA  GLU B  14     -26.334   1.909  43.486  1.00112.02           C
ANISOU 1818  CA  GLU B  14    14083  13692  14788   -695   -135    173       C
ATOM   1819  CB  GLU B  14     -25.050   1.080  43.564  1.00113.83           C
ANISOU 1819  CB  GLU B  14    14123  14307  14819   -441     76     30       C
ATOM   1820  CG  GLU B  14     -24.048   1.622  44.571  1.00113.85           C
ANISOU 1820  CG  GLU B  14    13977  14566  14714   -452    162    219       C
ATOM   1821  CD  GLU B  14     -22.777   0.806  44.742  1.00116.92           C
ANISOU 1821  CD  GLU B  14    14141  15360  14923   -159    361     86       C
ATOM   1822  OE1 GLU B  14     -22.732  -0.338  44.242  1.00119.54           O
ANISOU 1822  OE1 GLU B  14    14462  15675  15281    142    434   -188       O
ATOM   1823  OE2 GLU B  14     -21.832   1.316  45.377  1.00116.63           O
ANISOU 1823  OE2 GLU B  14    13945  15651  14717   -219    421    249       O
ATOM   1824  C   GLU B  14     -26.070   3.272  42.852  1.00114.30           C
ANISOU 1824  C   GLU B  14    14400  14254  14774  -1097   -310    360       C
ATOM   1825  O   GLU B  14     -26.207   4.297  43.516  1.00114.30           O
ANISOU 1825  O   GLU B  14    14468  14125  14833  -1257   -437    574       O
ATOM   1826  N   GLN B  15     -25.724   3.253  41.557  1.00118.26           N
ANISOU 1826  N   GLN B  15    14869  15120  14943  -1264   -341    273       N
ATOM   1827  CA  GLN B  15     -25.450   4.442  40.764  1.00120.48           C
ANISOU 1827  CA  GLN B  15    15187  15707  14882  -1708   -539    471       C
ATOM   1828  CB  GLN B  15     -25.322   4.073  39.281  1.00125.85           C
ANISOU 1828  CB  GLN B  15    15826  16757  15233  -1831   -544    309       C
ATOM   1829  CG  GLN B  15     -23.958   3.523  38.880  1.00131.09           C
ANISOU 1829  CG  GLN B  15    16213  18117  15475  -1736   -316    161       C
ATOM   1830  CD  GLN B  15     -23.029   4.574  38.318  1.00136.29           C
ANISOU 1830  CD  GLN B  15    16748  19412  15623  -2202   -407    406       C
ATOM   1831  OE1 GLN B  15     -22.707   5.568  38.967  1.00137.30           O
ANISOU 1831  OE1 GLN B  15    16906  19534  15725  -2459   -529    709       O
ATOM   1832  NE2 GLN B  15     -22.570   4.353  37.096  1.00140.46           N
ANISOU 1832  NE2 GLN B  15    17135  20522  15709  -2336   -363    276       N
ATOM   1833  C   GLN B  15     -26.563   5.471  40.959  1.00117.95           C
ANISOU 1833  C   GLN B  15    15103  14909  14803  -1913   -831    664       C
ATOM   1834  O   GLN B  15     -26.298   6.670  41.038  1.00116.17           O
ANISOU 1834  O   GLN B  15    14962  14746  14430  -2226  -1039    911       O
ATOM   1835  N   ALA B  16     -27.805   4.975  41.051  1.00117.11           N
ANISOU 1835  N   ALA B  16    15101  14329  15065  -1724   -867    545       N
ATOM   1836  CA  ALA B  16     -28.994   5.813  41.083  1.00114.36           C
ANISOU 1836  CA  ALA B  16    14939  13565  14948  -1847  -1146    665       C
ATOM   1837  CB  ALA B  16     -30.034   5.270  40.133  1.00115.33           C
ANISOU 1837  CB  ALA B  16    15130  13511  15178  -1846  -1230    525       C
ATOM   1838  C   ALA B  16     -29.540   5.929  42.504  1.00109.70           C
ANISOU 1838  C   ALA B  16    14355  12601  14721  -1606  -1114    701       C
ATOM   1839  O   ALA B  16     -30.677   6.360  42.690  1.00109.61           O
ANISOU 1839  O   ALA B  16    14444  12239  14963  -1577  -1294    727       O
ATOM   1840  N   GLU B  17     -28.727   5.529  43.490  1.00105.20           N
ANISOU 1840  N   GLU B  17    13660  12155  14156  -1425   -886    695       N
ATOM   1841  CA  GLU B  17     -29.015   5.758  44.897  1.00101.69           C
ANISOU 1841  CA  GLU B  17    13206  11465  13965  -1244   -848    754       C
ATOM   1842  CB  GLU B  17     -28.946   7.255  45.207  1.00103.06           C
ANISOU 1842  CB  GLU B  17    13525  11569  14062  -1450  -1111    940       C
ATOM   1843  CG  GLU B  17     -27.603   7.892  44.903  1.00106.10           C
ANISOU 1843  CG  GLU B  17    13910  12342  14060  -1740  -1159   1096       C
ATOM   1844  CD  GLU B  17     -26.622   7.892  46.062  1.00106.77           C
ANISOU 1844  CD  GLU B  17    13887  12595  14086  -1652   -993   1163       C
ATOM   1845  OE1 GLU B  17     -26.974   7.365  47.142  1.00105.09           O
ANISOU 1845  OE1 GLU B  17    13607  12186  14135  -1353   -830   1086       O
ATOM   1846  OE2 GLU B  17     -25.506   8.425  45.884  1.00108.75           O
ANISOU 1846  OE2 GLU B  17    14108  13204  14007  -1915  -1037   1314       O
ATOM   1847  C   GLU B  17     -30.404   5.229  45.247  1.00100.13           C
ANISOU 1847  C   GLU B  17    13014  10893  14136  -1043   -849    658       C
ATOM   1848  O   GLU B  17     -31.103   5.823  46.063  1.00101.52           O
ANISOU 1848  O   GLU B  17    13219  10849  14504   -967   -943    709       O
ATOM   1849  N   ARG B  18     -30.806   4.121  44.616  1.00 99.21           N
ANISOU 1849  N   ARG B  18    12865  10733  14095   -966   -762    512       N
ATOM   1850  CA  ARG B  18     -32.093   3.509  44.901  1.00 98.68           C
ANISOU 1850  CA  ARG B  18    12782  10362  14348   -836   -769    449       C
ATOM   1851  CB  ARG B  18     -32.898   3.335  43.611  1.00 99.82           C
ANISOU 1851  CB  ARG B  18    13007  10427  14491   -974   -931    369       C
ATOM   1852  CG  ARG B  18     -33.587   4.599  43.123  1.00101.10           C
ANISOU 1852  CG  ARG B  18    13267  10505  14640  -1149  -1225    468       C
ATOM   1853  CD  ARG B  18     -34.115   4.369  41.721  1.00102.88           C
ANISOU 1853  CD  ARG B  18    13570  10729  14789  -1321  -1375    400       C
ATOM   1854  NE  ARG B  18     -35.291   5.161  41.398  1.00104.25           N
ANISOU 1854  NE  ARG B  18    13802  10708  15100  -1399  -1661    467       N
ATOM   1855  CZ  ARG B  18     -36.542   4.727  41.490  1.00105.45           C
ANISOU 1855  CZ  ARG B  18    13882  10670  15512  -1310  -1709    418       C
ATOM   1856  NH1 ARG B  18     -37.542   5.527  41.161  1.00107.72           N
ANISOU 1856  NH1 ARG B  18    14199  10828  15901  -1355  -1989    474       N
ATOM   1857  NH2 ARG B  18     -36.792   3.496  41.904  1.00104.87           N
ANISOU 1857  NH2 ARG B  18    13709  10544  15590  -1189  -1506    327       N
ATOM   1858  C   ARG B  18     -31.854   2.168  45.585  1.00 99.40           C
ANISOU 1858  C   ARG B  18    12783  10410  14572   -620   -535    372       C
ATOM   1859  O   ARG B  18     -32.118   1.113  45.015  1.00102.16           O
ANISOU 1859  O   ARG B  18    13161  10673  14980   -577   -505    246       O
ATOM   1860  N   TYR B  19     -31.356   2.232  46.822  1.00 99.72           N
ANISOU 1860  N   TYR B  19    12742  10489  14655   -493   -403    456       N
ATOM   1861  CA  TYR B  19     -30.832   1.059  47.500  1.00101.77           C
ANISOU 1861  CA  TYR B  19    12934  10741  14990   -301   -208    422       C
ATOM   1862  CB  TYR B  19     -29.968   1.464  48.699  1.00 99.82           C
ANISOU 1862  CB  TYR B  19    12601  10643  14681   -220    -90    542       C
ATOM   1863  CG  TYR B  19     -28.750   2.277  48.330  1.00100.07           C
ANISOU 1863  CG  TYR B  19    12626  10994  14401   -326    -98    580       C
ATOM   1864  CD1 TYR B  19     -27.561   1.661  47.966  1.00101.44           C
ANISOU 1864  CD1 TYR B  19    12727  11440  14375   -243     26    509       C
ATOM   1865  CE1 TYR B  19     -26.442   2.400  47.613  1.00101.65           C
ANISOU 1865  CE1 TYR B  19    12696  11850  14073   -386     21    569       C
ATOM   1866  CZ  TYR B  19     -26.504   3.782  47.619  1.00100.82           C
ANISOU 1866  CZ  TYR B  19    12668  11785  13853   -648   -148    723       C
ATOM   1867  OH  TYR B  19     -25.408   4.516  47.275  1.00103.60           O
ANISOU 1867  OH  TYR B  19    12974  12526  13863   -863   -188    827       O
ATOM   1868  CE2 TYR B  19     -27.677   4.419  47.982  1.00 98.28           C
ANISOU 1868  CE2 TYR B  19    12468  11120  13754   -691   -303    770       C
ATOM   1869  CD2 TYR B  19     -28.786   3.665  48.329  1.00 98.89           C
ANISOU 1869  CD2 TYR B  19    12541  10892  14140   -515   -258    689       C
ATOM   1870  C   TYR B  19     -31.951   0.067  47.810  1.00105.40           C
ANISOU 1870  C   TYR B  19    13393  10919  15736   -241   -211    403       C
ATOM   1871  O   TYR B  19     -31.684  -1.123  47.933  1.00109.06           O
ANISOU 1871  O   TYR B  19    13877  11287  16271   -122   -133    345       O
ATOM   1872  N   ASP B  20     -33.196   0.559  47.904  1.00108.71           N
ANISOU 1872  N   ASP B  20    13786  11212  16303   -330   -329    454       N
ATOM   1873  CA  ASP B  20     -34.367  -0.279  48.132  1.00110.55           C
ANISOU 1873  CA  ASP B  20    13981  11249  16774   -347   -357    469       C
ATOM   1874  CB  ASP B  20     -35.630   0.547  48.389  1.00113.23           C
ANISOU 1874  CB  ASP B  20    14214  11581  17226   -407   -472    529       C
ATOM   1875  CG  ASP B  20     -35.803   0.945  49.843  1.00115.33           C
ANISOU 1875  CG  ASP B  20    14322  11944  17553   -302   -373    633       C
ATOM   1876  OD1 ASP B  20     -35.729   0.047  50.716  0.80114.46           O
ANISOU 1876  OD1 ASP B  20    14141  11824  17524   -267   -241    713       O
ATOM   1877  OD2 ASP B  20     -36.003   2.154  50.091  0.80116.74           O
ANISOU 1877  OD2 ASP B  20    14468  12201  17685   -256   -452    630       O
ATOM   1878  C   ASP B  20     -34.581  -1.210  46.943  1.00110.91           C
ANISOU 1878  C   ASP B  20    14156  11156  16829   -416   -441    337       C
ATOM   1879  O   ASP B  20     -34.902  -2.385  47.120  1.00111.16           O
ANISOU 1879  O   ASP B  20    14226  11002  17006   -404   -436    330       O
ATOM   1880  N   ASP B  21     -34.424  -0.652  45.737  1.00110.10           N
ANISOU 1880  N   ASP B  21    14136  11137  16557   -511   -546    241       N
ATOM   1881  CA  ASP B  21     -34.386  -1.438  44.518  1.00110.22           C
ANISOU 1881  CA  ASP B  21    14287  11089  16500   -559   -614     72       C
ATOM   1882  CB  ASP B  21     -34.457  -0.552  43.270  1.00113.41           C
ANISOU 1882  CB  ASP B  21    14750  11636  16704   -729   -759     23       C
ATOM   1883  CG  ASP B  21     -35.693   0.335  43.189  1.00114.86           C
ANISOU 1883  CG  ASP B  21    14890  11739  17011   -869   -943    134       C
ATOM   1884  OD1 ASP B  21     -36.502   0.320  44.144  1.00114.52           O
ANISOU 1884  OD1 ASP B  21    14730  11589  17190   -817   -932    232       O
ATOM   1885  OD2 ASP B  21     -35.839   1.041  42.167  1.00115.90           O
ANISOU 1885  OD2 ASP B  21    15092  11946  16998  -1024  -1107    122       O
ATOM   1886  C   ASP B  21     -33.131  -2.304  44.548  1.00108.23           C
ANISOU 1886  C   ASP B  21    14087  10902  16133   -369   -474    -52       C
ATOM   1887  O   ASP B  21     -33.218  -3.520  44.402  1.00109.60           O
ANISOU 1887  O   ASP B  21    14365  10869  16406   -284   -493   -166       O
ATOM   1888  N   MET B  22     -31.978  -1.668  44.790  1.00105.24           N
ANISOU 1888  N   MET B  22    13634  10805  15548   -297   -359    -26       N
ATOM   1889  CA  MET B  22     -30.699  -2.359  44.797  1.00106.12           C
ANISOU 1889  CA  MET B  22    13737  11074  15510    -83   -225   -153       C
ATOM   1890  CB  MET B  22     -29.568  -1.471  45.323  1.00104.36           C
ANISOU 1890  CB  MET B  22    13376  11197  15077    -63   -107    -44       C
ATOM   1891  CG  MET B  22     -28.203  -2.098  45.124  1.00106.73           C
ANISOU 1891  CG  MET B  22    13614  11775  15164    159     23   -196       C
ATOM   1892  SD  MET B  22     -26.821  -0.968  45.384  1.00107.57           S
ANISOU 1892  SD  MET B  22    13531  12413  14926     84    127    -63       S
ATOM   1893  CE  MET B  22     -25.482  -2.141  45.579  1.00108.74           C
ANISOU 1893  CE  MET B  22    13559  12792  14963    476    293   -248       C
ATOM   1894  C   MET B  22     -30.791  -3.621  45.650  1.00107.08           C
ANISOU 1894  C   MET B  22    13904  10903  15877    111   -185   -159       C
ATOM   1895  O   MET B  22     -30.413  -4.698  45.198  1.00110.55           O
ANISOU 1895  O   MET B  22    14454  11241  16308    286   -203   -355       O
ATOM   1896  N   ALA B  23     -31.310  -3.468  46.874  1.00106.67           N
ANISOU 1896  N   ALA B  23    13780  10721  16028     76   -157     53       N
ATOM   1897  CA  ALA B  23     -31.464  -4.568  47.812  1.00107.95           C
ANISOU 1897  CA  ALA B  23    13980  10620  16413    185   -148    127       C
ATOM   1898  CB  ALA B  23     -32.021  -4.064  49.121  1.00106.09           C
ANISOU 1898  CB  ALA B  23    13604  10394  16309     95    -94    377       C
ATOM   1899  C   ALA B  23     -32.352  -5.648  47.205  1.00110.52           C
ANISOU 1899  C   ALA B  23    14486  10599  16907    116   -315     34       C
ATOM   1900  O   ALA B  23     -32.009  -6.826  47.266  1.00112.75           O
ANISOU 1900  O   ALA B  23    14917  10649  17273    272   -372    -52       O
ATOM   1901  N   ALA B  24     -33.468  -5.220  46.600  1.00110.69           N
ANISOU 1901  N   ALA B  24    14508  10579  16971   -113   -425     50       N
ATOM   1902  CA  ALA B  24     -34.486  -6.118  46.077  1.00114.81           C
ANISOU 1902  CA  ALA B  24    15179  10792  17651   -257   -608      8       C
ATOM   1903  CB  ALA B  24     -35.720  -5.336  45.698  1.00112.53           C
ANISOU 1903  CB  ALA B  24    14789  10564  17402   -509   -699     93       C
ATOM   1904  C   ALA B  24     -33.941  -6.939  44.907  1.00119.66           C
ANISOU 1904  C   ALA B  24    16019  11289  18157   -128   -697   -289       C
ATOM   1905  O   ALA B  24     -34.436  -8.033  44.640  1.00123.62           O
ANISOU 1905  O   ALA B  24    16723  11449  18798   -169   -868   -358       O
ATOM   1906  N   CYS B  25     -32.913  -6.411  44.231  1.00120.68           N
ANISOU 1906  N   CYS B  25    16110  11725  18016     17   -594   -466       N
ATOM   1907  CA  CYS B  25     -32.259  -7.101  43.130  1.00124.85           C
ANISOU 1907  CA  CYS B  25    16799  12267  18369    193   -642   -794       C
ATOM   1908  CB  CYS B  25     -31.439  -6.133  42.289  1.00125.10           C
ANISOU 1908  CB  CYS B  25    16702  12785  18044    202   -530   -910       C
ATOM   1909  SG  CYS B  25     -32.365  -5.410  40.911  1.00130.14           S
ANISOU 1909  SG  CYS B  25    17383  13521  18541   -130   -676   -952       S
ATOM   1910  C   CYS B  25     -31.321  -8.177  43.667  1.00128.59           C
ANISOU 1910  C   CYS B  25    17367  12596  18896    541   -616   -914       C
ATOM   1911  O   CYS B  25     -31.217  -9.253  43.080  1.00132.97           O
ANISOU 1911  O   CYS B  25    18150  12903  19469    709   -755  -1172       O
ATOM   1912  N   MET B  26     -30.639  -7.858  44.775  1.00128.48           N
ANISOU 1912  N   MET B  26    17189  12728  18900    660   -463   -737       N
ATOM   1913  CA  MET B  26     -29.688  -8.753  45.416  1.00131.82           C
ANISOU 1913  CA  MET B  26    17662  13048  19374   1004   -443   -806       C
ATOM   1914  CB  MET B  26     -28.853  -8.010  46.465  1.00127.40           C
ANISOU 1914  CB  MET B  26    16853  12812  18738   1076   -242   -601       C
ATOM   1915  C   MET B  26     -30.424  -9.922  46.073  1.00135.59           C
ANISOU 1915  C   MET B  26    18370  12966  20181    968   -646   -692       C
ATOM   1916  O   MET B  26     -29.934 -11.049  46.050  1.00139.46           O
ANISOU 1916  O   MET B  26    19068  13175  20744   1250   -778   -866       O
ATOM   1917  N   LYS B  27     -31.599  -9.638  46.652  1.00134.82           N
ANISOU 1917  N   LYS B  27    18229  12727  20267    619   -691   -399       N
ATOM   1918  CA  LYS B  27     -32.474 -10.641  47.242  1.00138.30           C
ANISOU 1918  CA  LYS B  27    18855  12706  20986    452   -900   -222       C
ATOM   1919  CB  LYS B  27     -33.771  -9.982  47.734  1.00133.25           C
ANISOU 1919  CB  LYS B  27    18037  12142  20447     51   -885     80       C
ATOM   1920  CG  LYS B  27     -34.764 -10.892  48.448  1.00132.39           C
ANISOU 1920  CG  LYS B  27    18038  11683  20580   -220  -1083    341       C
ATOM   1921  CD  LYS B  27     -35.689 -11.634  47.506  1.00133.16           C
ANISOU 1921  CD  LYS B  27    18377  11449  20767   -439  -1353    245       C
ATOM   1922  CE  LYS B  27     -35.740 -13.121  47.784  1.00135.01           C
ANISOU 1922  CE  LYS B  27    18959  11147  21190   -468  -1649    295       C
ATOM   1923  NZ  LYS B  27     -36.710 -13.807  46.899  1.00135.66           N
ANISOU 1923  NZ  LYS B  27    19292  10897  21353   -740  -1943    224       N
ATOM   1924  C   LYS B  27     -32.746 -11.737  46.212  1.00147.33           C
ANISOU 1924  C   LYS B  27    20340  13453  22183    495  -1164   -489       C
ATOM   1925  O   LYS B  27     -32.613 -12.923  46.510  1.00153.13           O
ANISOU 1925  O   LYS B  27    21343  13758  23080    613  -1376   -512       O
ATOM   1926  N   SER B  28     -33.120 -11.313  44.998  1.00151.92           N
ANISOU 1926  N   SER B  28    20931  14169  22619    395  -1179   -691       N
ATOM   1927  CA  SER B  28     -33.398 -12.216  43.893  1.00158.31           C
ANISOU 1927  CA  SER B  28    22060  14659  23429    421  -1422   -986       C
ATOM   1928  CB  SER B  28     -34.080 -11.492  42.760  1.00158.24           C
ANISOU 1928  CB  SER B  28    21987  14868  23268    180  -1419  -1082       C
ATOM   1929  OG  SER B  28     -35.238 -10.806  43.212  1.00156.78           O
ANISOU 1929  OG  SER B  28    21613  14749  23206   -210  -1408   -745       O
ATOM   1930  C   SER B  28     -32.115 -12.903  43.428  1.00161.94           C
ANISOU 1930  C   SER B  28    22681  15096  23751    916  -1437  -1376       C
ATOM   1931  O   SER B  28     -32.150 -14.055  43.003  1.00167.31           O
ANISOU 1931  O   SER B  28    23710  15339  24518   1060  -1702  -1609       O
ATOM   1932  N   VAL B  29     -30.988 -12.187  43.521  1.00159.70           N
ANISOU 1932  N   VAL B  29    22137  15298  23242   1178  -1171  -1453       N
ATOM   1933  CA  VAL B  29     -29.696 -12.730  43.132  1.00163.93           C
ANISOU 1933  CA  VAL B  29    22725  15957  23602   1684  -1144  -1824       C
ATOM   1934  CB  VAL B  29     -28.619 -11.633  43.004  1.00161.50           C
ANISOU 1934  CB  VAL B  29    22043  16358  22961   1823   -826  -1866       C
ATOM   1935  CG1 VAL B  29     -27.225 -12.217  42.830  1.00165.74           C
ANISOU 1935  CG1 VAL B  29    22550  17106  23316   2376   -778  -2210       C
ATOM   1936  CG2 VAL B  29     -28.923 -10.674  41.863  1.00159.76           C
ANISOU 1936  CG2 VAL B  29    21696  16541  22462   1565   -736  -1952       C
ATOM   1937  C   VAL B  29     -29.294 -13.833  44.111  1.00168.06           C
ANISOU 1937  C   VAL B  29    23443  16034  24374   1961  -1308  -1772       C
ATOM   1938  O   VAL B  29     -28.683 -14.821  43.711  1.00174.71           O
ANISOU 1938  O   VAL B  29    24523  16650  25206   2376  -1476  -2123       O
ATOM   1939  N   THR B  30     -29.645 -13.657  45.392  1.00166.65           N
ANISOU 1939  N   THR B  30    23171  15737  24408   1742  -1278  -1343       N
ATOM   1940  CA  THR B  30     -29.437 -14.698  46.387  1.00170.46           C
ANISOU 1940  CA  THR B  30    23864  15758  25145   1899  -1480  -1205       C
ATOM   1941  CB  THR B  30     -29.458 -14.152  47.822  1.00167.68           C
ANISOU 1941  CB  THR B  30    23263  15555  24890   1707  -1322   -748       C
ATOM   1942  OG1 THR B  30     -30.630 -13.357  47.998  1.00168.24           O
ANISOU 1942  OG1 THR B  30    23178  15746  24998   1206  -1239   -459       O
ATOM   1943  CG2 THR B  30     -28.242 -13.321  48.166  1.00164.59           C
ANISOU 1943  CG2 THR B  30    22532  15725  24279   1979  -1016   -773       C
ATOM   1944  C   THR B  30     -30.456 -15.814  46.172  1.00174.46           C
ANISOU 1944  C   THR B  30    24797  15589  25900   1687  -1872  -1192       C
ATOM   1945  O   THR B  30     -30.096 -16.990  46.200  1.00179.61           O
ANISOU 1945  O   THR B  30    25799  15756  26686   1975  -2165  -1358       O
ATOM   1946  N   GLU B  31     -31.718 -15.427  45.937  1.00172.56           N
ANISOU 1946  N   GLU B  31    24529  15324  25710   1185  -1900   -997       N
ATOM   1947  CA  GLU B  31     -32.810 -16.359  45.693  1.00176.19           C
ANISOU 1947  CA  GLU B  31    25350  15218  26375    870  -2270   -932       C
ATOM   1948  CB  GLU B  31     -34.139 -15.614  45.568  1.00171.23           C
ANISOU 1948  CB  GLU B  31    24524  14779  25756    316  -2206   -665       C
ATOM   1949  C   GLU B  31     -32.529 -17.187  44.439  1.00180.84           C
ANISOU 1949  C   GLU B  31    26313  15503  26895   1166  -2513  -1436       C
ATOM   1950  O   GLU B  31     -33.170 -18.212  44.217  1.00183.92           O
ANISOU 1950  O   GLU B  31    27112  15307  27459   1012  -2901  -1460       O
ATOM   1951  N   GLN B  32     -31.567 -16.728  43.628  1.00180.34           N
ANISOU 1951  N   GLN B  32    26102  15868  26550   1573  -2295  -1836       N
ATOM   1952  CA  GLN B  32     -31.095 -17.469  42.471  1.00184.65           C
ANISOU 1952  CA  GLN B  32    26948  16246  26963   1961  -2477  -2385       C
ATOM   1953  CB  GLN B  32     -29.992 -16.695  41.746  1.00182.65           C
ANISOU 1953  CB  GLN B  32    26372  16698  26327   2342  -2138  -2734       C
ATOM   1954  CG  GLN B  32     -30.527 -15.647  40.783  1.00181.40           C
ANISOU 1954  CG  GLN B  32    25991  17012  25919   2003  -1947  -2757       C
ATOM   1955  CD  GLN B  32     -31.165 -16.270  39.566  1.00187.44           C
ANISOU 1955  CD  GLN B  32    27098  17489  26628   1927  -2214  -3091       C
ATOM   1956  OE1 GLN B  32     -30.583 -17.129  38.908  1.00195.80           O
ANISOU 1956  OE1 GLN B  32    28421  18385  27586   2359  -2379  -3567       O
ATOM   1957  NE2 GLN B  32     -32.359 -15.808  39.230  1.00185.38           N
ANISOU 1957  NE2 GLN B  32    26822  17198  26414   1397  -2262  -2867       N
ATOM   1958  C   GLN B  32     -30.594 -18.839  42.916  1.00190.51           C
ANISOU 1958  C   GLN B  32    28106  16359  27920   2347  -2833  -2526       C
ATOM   1959  O   GLN B  32     -30.904 -19.848  42.286  1.00197.38           O
ANISOU 1959  O   GLN B  32    29435  16686  28874   2424  -3211  -2803       O
ATOM   1960  N   GLY B  33     -29.838 -18.851  44.021  1.00188.36           N
ANISOU 1960  N   GLY B  33    27689  16142  27737   2574  -2739  -2323       N
ATOM   1961  CA  GLY B  33     -29.276 -20.070  44.577  1.00192.20           C
ANISOU 1961  CA  GLY B  33    28542  16047  28437   2966  -3085  -2406       C
ATOM   1962  C   GLY B  33     -27.810 -20.224  44.188  1.00192.90           C
ANISOU 1962  C   GLY B  33    28535  16443  28314   3733  -2976  -2904       C
ATOM   1963  O   GLY B  33     -27.442 -21.175  43.503  1.00200.65           O
ANISOU 1963  O   GLY B  33    29881  17065  29289   4192  -3272  -3384       O
ATOM   1964  N   ALA B  34     -26.986 -19.270  44.634  1.00184.05           N
ANISOU 1964  N   ALA B  34    26913  16013  27003   3868  -2560  -2793       N
ATOM   1965  CA  ALA B  34     -25.574 -19.259  44.295  1.00182.70           C
ANISOU 1965  CA  ALA B  34    26530  16310  26575   4546  -2398  -3219       C
ATOM   1966  CB  ALA B  34     -25.363 -18.499  43.007  1.00181.64           C
ANISOU 1966  CB  ALA B  34    26132  16849  26034   4585  -2114  -3586       C
ATOM   1967  C   ALA B  34     -24.776 -18.644  45.438  1.00177.12           C
ANISOU 1967  C   ALA B  34    25422  16024  25851   4622  -2127  -2886       C
ATOM   1968  O   ALA B  34     -25.242 -17.720  46.100  1.00170.31           O
ANISOU 1968  O   ALA B  34    24294  15406  25009   4126  -1895  -2425       O
ATOM   1969  N   GLU B  35     -23.574 -19.184  45.665  1.00179.95           N
ANISOU 1969  N   GLU B  35    25745  16459  26169   5270  -2182  -3142       N
ATOM   1970  CA  GLU B  35     -22.599 -18.527  46.516  1.00176.90           C
ANISOU 1970  CA  GLU B  35    24910  16636  25667   5419  -1889  -2926       C
ATOM   1971  CB  GLU B  35     -21.375 -19.420  46.732  1.00182.66           C
ANISOU 1971  CB  GLU B  35    25688  17301  26411   6199  -2066  -3247       C
ATOM   1972  C   GLU B  35     -22.210 -17.221  45.834  1.00172.92           C
ANISOU 1972  C   GLU B  35    23901  17057  24740   5285  -1435  -3013       C
ATOM   1973  O   GLU B  35     -21.616 -17.244  44.757  1.00177.51           O
ANISOU 1973  O   GLU B  35    24374  18056  25013   5647  -1353  -3496       O
ATOM   1974  N   LEU B  36     -22.590 -16.099  46.460  1.00164.78           N
ANISOU 1974  N   LEU B  36    22588  16331  23688   4747  -1172  -2543       N
ATOM   1975  CA  LEU B  36     -22.414 -14.765  45.907  1.00158.00           C
ANISOU 1975  CA  LEU B  36    21319  16242  22471   4480   -806  -2520       C
ATOM   1976  CB  LEU B  36     -22.920 -13.731  46.919  1.00152.99           C
ANISOU 1976  CB  LEU B  36    20490  15711  21928   3936   -628  -1965       C
ATOM   1977  CG  LEU B  36     -24.431 -13.500  46.994  1.00150.93           C
ANISOU 1977  CG  LEU B  36    20428  15029  21886   3363   -720  -1686       C
ATOM   1978  CD1 LEU B  36     -24.964 -12.865  45.722  1.00150.79           C
ANISOU 1978  CD1 LEU B  36    20376  15266  21650   3117   -638  -1872       C
ATOM   1979  CD2 LEU B  36     -25.191 -14.776  47.326  1.00153.77           C
ANISOU 1979  CD2 LEU B  36    21236  14576  22614   3365  -1088  -1642       C
ATOM   1980  C   LEU B  36     -20.937 -14.525  45.612  1.00158.44           C
ANISOU 1980  C   LEU B  36    20992  17043  22162   4959   -596  -2801       C
ATOM   1981  O   LEU B  36     -20.070 -15.056  46.305  1.00161.84           O
ANISOU 1981  O   LEU B  36    21362  17468  22661   5391   -653  -2824       O
ATOM   1982  N   SER B  37     -20.668 -13.714  44.583  1.00156.27           N
ANISOU 1982  N   SER B  37    20445  17444  21486   4855   -366  -2991       N
ATOM   1983  CA  SER B  37     -19.305 -13.329  44.259  1.00158.81           C
ANISOU 1983  CA  SER B  37    20324  18626  21389   5197   -134  -3206       C
ATOM   1984  CB  SER B  37     -19.196 -12.809  42.841  1.00159.92           C
ANISOU 1984  CB  SER B  37    20292  19384  21087   5107     14  -3516       C
ATOM   1985  OG  SER B  37     -19.933 -11.608  42.668  1.00154.40           O
ANISOU 1985  OG  SER B  37    19516  18841  20308   4426    146  -3168       O
ATOM   1986  C   SER B  37     -18.810 -12.320  45.293  1.00154.32           C
ANISOU 1986  C   SER B  37    19400  18470  20764   4925     85  -2745       C
ATOM   1987  O   SER B  37     -19.435 -12.147  46.337  1.00150.22           O
ANISOU 1987  O   SER B  37    19011  17504  20559   4612     32  -2330       O
ATOM   1988  N   ASN B  38     -17.669 -11.683  45.014  1.00154.98           N
ANISOU 1988  N   ASN B  38    19028  19433  20423   5043    321  -2825       N
ATOM   1989  CA  ASN B  38     -17.224 -10.563  45.826  1.00150.97           C
ANISOU 1989  CA  ASN B  38    18190  19374  19797   4691    521  -2392       C
ATOM   1990  CB  ASN B  38     -15.701 -10.405  45.821  1.00152.67           C
ANISOU 1990  CB  ASN B  38    17925  20455  19625   5043    691  -2519       C
ATOM   1991  CG  ASN B  38     -15.024 -11.161  46.945  1.00153.30           C
ANISOU 1991  CG  ASN B  38    17977  20333  19935   5505    598  -2463       C
ATOM   1992  OD1 ASN B  38     -15.684 -11.812  47.752  0.80151.02           O
ANISOU 1992  OD1 ASN B  38    18047  19242  20091   5537    395  -2308       O
ATOM   1993  ND2 ASN B  38     -13.705 -11.079  47.007  1.00155.98           N
ANISOU 1993  ND2 ASN B  38    17876  21431  19958   5842    729  -2567       N
ATOM   1994  C   ASN B  38     -17.989  -9.316  45.390  1.00147.92           C
ANISOU 1994  C   ASN B  38    17784  19139  19277   4016    626  -2141       C
ATOM   1995  O   ASN B  38     -18.482  -8.566  46.229  1.00143.75           O
ANISOU 1995  O   ASN B  38    17282  18421  18913   3595    651  -1723       O
ATOM   1996  N   GLU B  39     -18.099  -9.131  44.068  1.00150.57           N
ANISOU 1996  N   GLU B  39    18090  19807  19311   3940    663  -2416       N
ATOM   1997  CA  GLU B  39     -18.890  -8.057  43.490  1.00147.02           C
ANISOU 1997  CA  GLU B  39    17676  19441  18745   3335    700  -2217       C
ATOM   1998  CB  GLU B  39     -18.868  -8.140  41.961  1.00153.15           C
ANISOU 1998  CB  GLU B  39    18423  20606  19159   3365    714  -2596       C
ATOM   1999  CG  GLU B  39     -19.529  -6.956  41.271  1.00152.95           C
ANISOU 1999  CG  GLU B  39    18397  20771  18946   2735    735  -2377       C
ATOM   2000  CD  GLU B  39     -20.075  -7.222  39.875  1.00157.14           C
ANISOU 2000  CD  GLU B  39    19079  21331  19295   2687    660  -2701       C
ATOM   2001  OE1 GLU B  39     -19.752  -8.284  39.295  1.00161.81           O
ANISOU 2001  OE1 GLU B  39    19724  21949  19806   3175    624  -3165       O
ATOM   2002  OE2 GLU B  39     -20.837  -6.367  39.370  1.00155.01           O
ANISOU 2002  OE2 GLU B  39    18889  21041  18966   2174    615  -2501       O
ATOM   2003  C   GLU B  39     -20.315  -8.140  44.033  1.00140.87           C
ANISOU 2003  C   GLU B  39    17277  17811  18435   3042    539  -1977       C
ATOM   2004  O   GLU B  39     -20.825  -7.163  44.572  1.00135.55           O
ANISOU 2004  O   GLU B  39    16588  17073  17843   2596    570  -1602       O
ATOM   2005  N   GLU B  40     -20.918  -9.331  43.921  1.00142.11           N
ANISOU 2005  N   GLU B  40    17769  17339  18887   3312    347  -2203       N
ATOM   2006  CA  GLU B  40     -22.335  -9.545  44.179  1.00139.61           C
ANISOU 2006  CA  GLU B  40    17800  16285  18957   3018    173  -2029       C
ATOM   2007  CB  GLU B  40     -22.810 -10.841  43.516  1.00142.39           C
ANISOU 2007  CB  GLU B  40    18506  16125  19469   3304    -57  -2396       C
ATOM   2008  C   GLU B  40     -22.629  -9.520  45.680  1.00136.62           C
ANISOU 2008  C   GLU B  40    17464  15523  18923   2907    147  -1631       C
ATOM   2009  O   GLU B  40     -23.669  -9.010  46.095  1.00134.00           O
ANISOU 2009  O   GLU B  40    17224  14903  18785   2498    115  -1338       O
ATOM   2010  N   ARG B  41     -21.720 -10.083  46.487  1.00136.72           N
ANISOU 2010  N   ARG B  41    17392  15563  18990   3285    154  -1631       N
ATOM   2011  CA  ARG B  41     -21.855 -10.042  47.934  1.00132.61           C
ANISOU 2011  CA  ARG B  41    16877  14773  18735   3181    142  -1249       C
ATOM   2012  CB  ARG B  41     -20.691 -10.770  48.613  1.00137.11           C
ANISOU 2012  CB  ARG B  41    17350  15427  19319   3673    122  -1314       C
ATOM   2013  CG  ARG B  41     -20.587 -10.523  50.112  1.00135.13           C
ANISOU 2013  CG  ARG B  41    17020  15086  19238   3543    154   -898       C
ATOM   2014  CD  ARG B  41     -19.165 -10.631  50.628  1.00137.41           C
ANISOU 2014  CD  ARG B  41    17031  15809  19366   3928    235   -922       C
ATOM   2015  NE  ARG B  41     -18.353  -9.534  50.118  1.00136.78           N
ANISOU 2015  NE  ARG B  41    16573  16527  18870   3821    473   -959       N
ATOM   2016  CZ  ARG B  41     -17.068  -9.341  50.379  1.00139.57           C
ANISOU 2016  CZ  ARG B  41    16587  17467  18977   4061    591   -970       C
ATOM   2017  NH1 ARG B  41     -16.444  -8.300  49.854  1.00140.05           N
ANISOU 2017  NH1 ARG B  41    16319  18254  18637   3856    780   -962       N
ATOM   2018  NH2 ARG B  41     -16.412 -10.178  51.164  1.00142.78           N
ANISOU 2018  NH2 ARG B  41    16978  17743  19527   4480    494   -966       N
ATOM   2019  C   ARG B  41     -21.873  -8.586  48.387  1.00127.75           C
ANISOU 2019  C   ARG B  41    16011  14557  17970   2755    334   -917       C
ATOM   2020  O   ARG B  41     -22.850  -8.134  48.977  1.00125.89           O
ANISOU 2020  O   ARG B  41    15867  14035  17930   2396    309   -635       O
ATOM   2021  N   ASN B  42     -20.777  -7.873  48.094  1.00126.72           N
ANISOU 2021  N   ASN B  42    15564  15109  17474   2804    505   -965       N
ATOM   2022  CA  ASN B  42     -20.586  -6.486  48.485  1.00121.79           C
ANISOU 2022  CA  ASN B  42    14722  14885  16665   2419    644   -668       C
ATOM   2023  CB  ASN B  42     -19.345  -5.875  47.828  1.00123.22           C
ANISOU 2023  CB  ASN B  42    14570  15864  16384   2457    788   -775       C
ATOM   2024  C   ASN B  42     -21.853  -5.690  48.184  1.00117.76           C
ANISOU 2024  C   ASN B  42    14367  14131  16244   1959    593   -525       C
ATOM   2025  O   ASN B  42     -22.368  -5.003  49.062  1.00114.12           O
ANISOU 2025  O   ASN B  42    13920  13523  15918   1690    599   -233       O
ATOM   2026  N   LEU B  43     -22.355  -5.819  46.947  1.00118.45           N
ANISOU 2026  N   LEU B  43    14567  14186  16250   1902    531   -753       N
ATOM   2027  CA  LEU B  43     -23.560  -5.129  46.511  1.00113.90           C
ANISOU 2027  CA  LEU B  43    14131  13394  15750   1503    454   -648       C
ATOM   2028  CB  LEU B  43     -23.946  -5.565  45.092  1.00115.75           C
ANISOU 2028  CB  LEU B  43    14494  13606  15877   1525    371   -954       C
ATOM   2029  CG  LEU B  43     -22.963  -5.197  43.979  1.00118.85           C
ANISOU 2029  CG  LEU B  43    14686  14667  15805   1559    465  -1161       C
ATOM   2030  CD1 LEU B  43     -23.607  -5.363  42.612  1.00120.80           C
ANISOU 2030  CD1 LEU B  43    15078  14878  15939   1453    369  -1399       C
ATOM   2031  CD2 LEU B  43     -22.421  -3.783  44.146  1.00117.79           C
ANISOU 2031  CD2 LEU B  43    14323  15034  15395   1219    554   -887       C
ATOM   2032  C   LEU B  43     -24.694  -5.385  47.501  1.00110.20           C
ANISOU 2032  C   LEU B  43    13837  12348  15682   1391    364   -435       C
ATOM   2033  O   LEU B  43     -25.275  -4.433  48.016  1.00108.44           O
ANISOU 2033  O   LEU B  43    13585  12099  15515   1098    371   -192       O
ATOM   2034  N   LEU B  44     -24.984  -6.666  47.773  1.00108.31           N
ANISOU 2034  N   LEU B  44    13779  11672  15702   1625    260   -528       N
ATOM   2035  CA  LEU B  44     -26.006  -7.031  48.740  1.00104.55           C
ANISOU 2035  CA  LEU B  44    13441  10713  15569   1489    167   -299       C
ATOM   2036  CB  LEU B  44     -25.925  -8.527  49.058  1.00106.91           C
ANISOU 2036  CB  LEU B  44    13942  10584  16092   1780     19   -390       C
ATOM   2037  CG  LEU B  44     -26.582  -8.954  50.372  1.00105.23           C
ANISOU 2037  CG  LEU B  44    13810   9996  16176   1652    -58    -77       C
ATOM   2038  CD1 LEU B  44     -28.098  -8.922  50.262  1.00103.53           C
ANISOU 2038  CD1 LEU B  44    13715   9477  16142   1291   -169     45       C
ATOM   2039  CD2 LEU B  44     -26.113 -10.337  50.797  1.00109.03           C
ANISOU 2039  CD2 LEU B  44    14479  10117  16829   1974   -225   -130       C
ATOM   2040  C   LEU B  44     -25.821  -6.194  50.001  1.00101.31           C
ANISOU 2040  C   LEU B  44    12856  10470  15165   1356    283     10       C
ATOM   2041  O   LEU B  44     -26.760  -5.545  50.453  1.00 99.87           O
ANISOU 2041  O   LEU B  44    12668  10189  15088   1078    276    204       O
ATOM   2042  N   SER B  45     -24.600  -6.203  50.545  1.00101.79           N
ANISOU 2042  N   SER B  45    12764  10815  15095   1573    383     34       N
ATOM   2043  CA  SER B  45     -24.295  -5.398  51.715  1.00102.13           C
ANISOU 2043  CA  SER B  45    12649  11051  15103   1451    486    306       C
ATOM   2044  CB  SER B  45     -22.891  -5.629  52.193  1.00102.93           C
ANISOU 2044  CB  SER B  45    12585  11462  15059   1725    568    305       C
ATOM   2045  OG  SER B  45     -22.845  -6.764  53.043  1.00104.45           O
ANISOU 2045  OG  SER B  45    12875  11320  15488   1949    486    374       O
ATOM   2046  C   SER B  45     -24.589  -3.926  51.438  1.00101.44           C
ANISOU 2046  C   SER B  45    12478  11220  14845   1128    534    392       C
ATOM   2047  O   SER B  45     -25.482  -3.357  52.057  1.00 99.34           O
ANISOU 2047  O   SER B  45    12239  10800  14705    914    513    561       O
ATOM   2048  N   VAL B  46     -23.871  -3.340  50.470  1.00104.69           N
ANISOU 2048  N   VAL B  46    12792  12026  14958   1095    572    266       N
ATOM   2049  CA  VAL B  46     -24.033  -1.942  50.092  1.00104.15           C
ANISOU 2049  CA  VAL B  46    12685  12184  14702    770    556    359       C
ATOM   2050  CB  VAL B  46     -23.273  -1.602  48.793  1.00106.30           C
ANISOU 2050  CB  VAL B  46    12869  12895  14623    717    568    206       C
ATOM   2051  CG1 VAL B  46     -23.712  -0.270  48.197  1.00105.46           C
ANISOU 2051  CG1 VAL B  46    12810  12894  14365    331    467    310       C
ATOM   2052  CG2 VAL B  46     -21.768  -1.613  49.003  1.00108.45           C
ANISOU 2052  CG2 VAL B  46    12905  13680  14621    863    685    208       C
ATOM   2053  C   VAL B  46     -25.520  -1.616  49.976  1.00102.78           C
ANISOU 2053  C   VAL B  46    12668  11640  14742    563    444    403       C
ATOM   2054  O   VAL B  46     -25.979  -0.608  50.508  1.00102.21           O
ANISOU 2054  O   VAL B  46    12598  11546  14691    368    408    561       O
ATOM   2055  N   ALA B  47     -26.256  -2.487  49.280  1.00103.34           N
ANISOU 2055  N   ALA B  47    12870  11430  14964    625    372    247       N
ATOM   2056  CA  ALA B  47     -27.688  -2.330  49.103  1.00104.91           C
ANISOU 2056  CA  ALA B  47    13184  11314  15364    441    258    282       C
ATOM   2057  CB  ALA B  47     -28.221  -3.439  48.235  1.00106.80           C
ANISOU 2057  CB  ALA B  47    13569  11292  15716    517    169     90       C
ATOM   2058  C   ALA B  47     -28.385  -2.294  50.461  1.00106.04           C
ANISOU 2058  C   ALA B  47    13299  11255  15736    407    274    485       C
ATOM   2059  O   ALA B  47     -28.947  -1.269  50.840  1.00108.35           O
ANISOU 2059  O   ALA B  47    13551  11581  16034    250    247    596       O
ATOM   2060  N   TYR B  48     -28.318  -3.412  51.195  1.00107.10           N
ANISOU 2060  N   TYR B  48    13456  11196  16039    562    298    527       N
ATOM   2061  CA  TYR B  48     -29.108  -3.583  52.404  1.00107.63           C
ANISOU 2061  CA  TYR B  48    13491  11095  16307    489    301    726       C
ATOM   2062  CB  TYR B  48     -29.257  -5.062  52.766  1.00112.54           C
ANISOU 2062  CB  TYR B  48    14222  11407  17130    590    236    759       C
ATOM   2063  CG  TYR B  48     -30.555  -5.670  52.300  1.00117.62           C
ANISOU 2063  CG  TYR B  48    14983  11745  17961    426     92    747       C
ATOM   2064  CD1 TYR B  48     -31.766  -5.258  52.838  1.00119.93           C
ANISOU 2064  CD1 TYR B  48    15177  12035  18352    199     78    908       C
ATOM   2065  CE1 TYR B  48     -32.969  -5.806  52.421  1.00123.07           C
ANISOU 2065  CE1 TYR B  48    15643  12213  18903     14    -60    923       C
ATOM   2066  CZ  TYR B  48     -32.976  -6.783  51.441  1.00124.73           C
ANISOU 2066  CZ  TYR B  48    16072  12138  19179     43   -208    769       C
ATOM   2067  OH  TYR B  48     -34.163  -7.320  51.033  1.00126.10           O
ANISOU 2067  OH  TYR B  48    16324  12094  19494   -179   -370    800       O
ATOM   2068  CE2 TYR B  48     -31.778  -7.207  50.889  1.00124.90           C
ANISOU 2068  CE2 TYR B  48    16221  12128  19105    307   -200    569       C
ATOM   2069  CD2 TYR B  48     -30.583  -6.652  51.322  1.00121.87           C
ANISOU 2069  CD2 TYR B  48    15718  12026  18559    501    -41    564       C
ATOM   2070  C   TYR B  48     -28.581  -2.718  53.548  1.00106.04           C
ANISOU 2070  C   TYR B  48    13149  11135  16004    482    410    887       C
ATOM   2071  O   TYR B  48     -29.369  -2.253  54.370  1.00105.09           O
ANISOU 2071  O   TYR B  48    12963  11006  15958    371    419   1014       O
ATOM   2072  N   LYS B  49     -27.259  -2.500  53.581  1.00105.70           N
ANISOU 2072  N   LYS B  49    13047  11344  15770    602    486    866       N
ATOM   2073  CA  LYS B  49     -26.621  -1.679  54.602  1.00103.47           C
ANISOU 2073  CA  LYS B  49    12649  11303  15360    577    567   1012       C
ATOM   2074  CB  LYS B  49     -25.096  -1.663  54.431  1.00104.01           C
ANISOU 2074  CB  LYS B  49    12631  11682  15204    706    633    981       C
ATOM   2075  CG  LYS B  49     -24.509  -0.479  53.671  1.00102.32           C
ANISOU 2075  CG  LYS B  49    12377  11786  14712    551    615    940       C
ATOM   2076  C   LYS B  49     -27.208  -0.273  54.550  1.00101.23           C
ANISOU 2076  C   LYS B  49    12367  11094  14999    380    515   1032       C
ATOM   2077  O   LYS B  49     -27.425   0.346  55.588  1.00101.02           O
ANISOU 2077  O   LYS B  49    12292  11116  14972    335    537   1142       O
ATOM   2078  N   ASN B  50     -27.466   0.201  53.325  1.00100.23           N
ANISOU 2078  N   ASN B  50    12312  10967  14801    278    422    912       N
ATOM   2079  CA  ASN B  50     -28.042   1.511  53.079  1.00100.35           C
ANISOU 2079  CA  ASN B  50    12378  10993  14758    107    304    917       C
ATOM   2080  CB  ASN B  50     -27.807   1.966  51.638  1.00 99.63           C
ANISOU 2080  CB  ASN B  50    12363  10992  14500    -22    197    822       C
ATOM   2081  CG  ASN B  50     -26.448   2.596  51.424  1.00 99.53           C
ANISOU 2081  CG  ASN B  50    12311  11320  14184   -111    207    873       C
ATOM   2082  OD1 ASN B  50     -26.336   3.815  51.310  1.00100.57           O
ANISOU 2082  OD1 ASN B  50    12511  11530  14171   -307     72    947       O
ATOM   2083  ND2 ASN B  50     -25.411   1.779  51.372  1.00 99.67           N
ANISOU 2083  ND2 ASN B  50    12222  11550  14097     29    341    837       N
ATOM   2084  C   ASN B  50     -29.530   1.508  53.428  1.00102.08           C
ANISOU 2084  C   ASN B  50    12598  10986  15201     91    249    919       C
ATOM   2085  O   ASN B  50     -30.068   2.531  53.853  1.00103.68           O
ANISOU 2085  O   ASN B  50    12802  11192  15400     47    173    938       O
ATOM   2086  N   VAL B  51     -30.190   0.359  53.238  1.00102.21           N
ANISOU 2086  N   VAL B  51    12613  10820  15400    131    267    892       N
ATOM   2087  CA  VAL B  51     -31.609   0.246  53.538  1.00102.73           C
ANISOU 2087  CA  VAL B  51    12630  10749  15654     80    219    916       C
ATOM   2088  CB  VAL B  51     -32.252  -0.994  52.886  1.00103.79           C
ANISOU 2088  CB  VAL B  51    12818  10667  15950     44    173    878       C
ATOM   2089  CG1 VAL B  51     -33.737  -1.097  53.209  1.00104.73           C
ANISOU 2089  CG1 VAL B  51    12838  10719  16233    -57    117    937       C
ATOM   2090  CG2 VAL B  51     -32.046  -1.002  51.381  1.00102.74           C
ANISOU 2090  CG2 VAL B  51    12814  10481  15739      8     78    719       C
ATOM   2091  C   VAL B  51     -31.790   0.263  55.054  1.00103.17           C
ANISOU 2091  C   VAL B  51    12555  10898  15747    124    320   1050       C
ATOM   2092  O   VAL B  51     -32.496   1.119  55.584  1.00103.01           O
ANISOU 2092  O   VAL B  51    12454  10962  15723    119    293   1047       O
ATOM   2093  N   VAL B  52     -31.126  -0.674  55.739  1.00105.29           N
ANISOU 2093  N   VAL B  52    12804  11165  16035    185    420   1153       N
ATOM   2094  CA  VAL B  52     -31.161  -0.730  57.192  1.00107.04           C
ANISOU 2094  CA  VAL B  52    12904  11512  16254    200    517   1305       C
ATOM   2095  CB  VAL B  52     -30.449  -1.982  57.753  1.00108.82           C
ANISOU 2095  CB  VAL B  52    13148  11666  16530    255    573   1439       C
ATOM   2096  CG1 VAL B  52     -28.928  -1.919  57.630  1.00108.49           C
ANISOU 2096  CG1 VAL B  52    13151  11722  16348    391    617   1412       C
ATOM   2097  CG2 VAL B  52     -30.869  -2.279  59.187  1.00108.28           C
ANISOU 2097  CG2 VAL B  52    12950  11706  16486    192    641   1639       C
ATOM   2098  C   VAL B  52     -30.607   0.580  57.754  1.00105.82           C
ANISOU 2098  C   VAL B  52    12721  11568  15919    237    544   1285       C
ATOM   2099  O   VAL B  52     -31.234   1.199  58.610  1.00105.30           O
ANISOU 2099  O   VAL B  52    12556  11622  15829    239    562   1299       O
ATOM   2100  N   GLY B  53     -29.449   1.007  57.235  1.00105.85           N
ANISOU 2100  N   GLY B  53    12808  11634  15775    260    529   1242       N
ATOM   2101  CA  GLY B  53     -28.799   2.238  57.655  1.00107.33           C
ANISOU 2101  CA  GLY B  53    13015  11990  15774    240    504   1244       C
ATOM   2102  C   GLY B  53     -29.780   3.404  57.732  1.00108.83           C
ANISOU 2102  C   GLY B  53    13234  12147  15969    217    384   1152       C
ATOM   2103  O   GLY B  53     -29.831   4.102  58.744  1.00110.38           O
ANISOU 2103  O   GLY B  53    13401  12447  16090    256    387   1159       O
ATOM   2104  N   ALA B  54     -30.564   3.580  56.660  1.00109.18           N
ANISOU 2104  N   ALA B  54    13338  12047  16098    177    262   1051       N
ATOM   2105  CA  ALA B  54     -31.554   4.641  56.563  1.00109.63           C
ANISOU 2105  CA  ALA B  54    13428  12043  16184    199    103    943       C
ATOM   2106  CB  ALA B  54     -32.267   4.566  55.235  1.00110.78           C
ANISOU 2106  CB  ALA B  54    13632  12031  16425    135    -27    867       C
ATOM   2107  C   ALA B  54     -32.535   4.553  57.729  1.00109.70           C
ANISOU 2107  C   ALA B  54    13258  12153  16270    313    185    932       C
ATOM   2108  O   ALA B  54     -32.791   5.549  58.401  1.00110.50           O
ANISOU 2108  O   ALA B  54    13361  12323  16299    413    115    847       O
ATOM   2109  N   ARG B  55     -33.062   3.347  57.963  1.00108.77           N
ANISOU 2109  N   ARG B  55    12992  12060  16275    288    315   1016       N
ATOM   2110  CA  ARG B  55     -34.012   3.096  59.033  1.00109.80           C
ANISOU 2110  CA  ARG B  55    12902  12373  16441    332    409   1049       C
ATOM   2111  CB  ARG B  55     -34.577   1.675  58.925  1.00112.62           C
ANISOU 2111  CB  ARG B  55    13155  12692  16943    206    480   1186       C
ATOM   2112  CG  ARG B  55     -35.738   1.526  57.951  1.00115.45           C
ANISOU 2112  CG  ARG B  55    13473  12955  17438    145    366   1117       C
ATOM   2113  CD  ARG B  55     -35.359   1.823  56.514  1.00117.20           C
ANISOU 2113  CD  ARG B  55    13909  12935  17684    128    225   1008       C
ATOM   2114  NE  ARG B  55     -36.456   1.597  55.588  1.00120.30           N
ANISOU 2114  NE  ARG B  55    14268  13238  18203     50    107    958       N
ATOM   2115  CZ  ARG B  55     -36.381   1.746  54.270  1.00121.82           C
ANISOU 2115  CZ  ARG B  55    14622  13248  18416      0    -29    871       C
ATOM   2116  NH1 ARG B  55     -35.250   2.129  53.700  1.00121.85           N
ANISOU 2116  NH1 ARG B  55    14816  13173  18305      7    -57    829       N
ATOM   2117  NH2 ARG B  55     -37.444   1.509  53.524  1.00125.22           N
ANISOU 2117  NH2 ARG B  55    15002  13618  18956    -83   -141    839       N
ATOM   2118  C   ARG B  55     -33.342   3.326  60.386  1.00109.25           C
ANISOU 2118  C   ARG B  55    12781  12505  16222    388    526   1114       C
ATOM   2119  O   ARG B  55     -33.899   4.009  61.239  1.00109.97           O
ANISOU 2119  O   ARG B  55    12756  12792  16233    494    536   1028       O
ATOM   2120  N   ARG B  56     -32.143   2.759  60.565  1.00108.81           N
ANISOU 2120  N   ARG B  56    12802  12422  16117    336    604   1247       N
ATOM   2121  CA  ARG B  56     -31.410   2.850  61.818  1.00109.09           C
ANISOU 2121  CA  ARG B  56    12791  12648  16008    360    708   1343       C
ATOM   2122  CB  ARG B  56     -30.119   2.026  61.755  1.00108.86           C
ANISOU 2122  CB  ARG B  56    12831  12565  15963    320    767   1496       C
ATOM   2123  C   ARG B  56     -31.132   4.312  62.157  1.00109.74           C
ANISOU 2123  C   ARG B  56    12964  12801  15927    443    614   1198       C
ATOM   2124  O   ARG B  56     -31.294   4.714  63.307  1.00113.10           O
ANISOU 2124  O   ARG B  56    13303  13434  16236    509    667   1174       O
ATOM   2125  N   SER B  57     -30.724   5.093  61.146  1.00109.32           N
ANISOU 2125  N   SER B  57    13105  12579  15853    421    449   1104       N
ATOM   2126  CA  SER B  57     -30.415   6.504  61.328  1.00109.63           C
ANISOU 2126  CA  SER B  57    13306  12601  15747    456    280    985       C
ATOM   2127  CB  SER B  57     -29.491   7.012  60.244  1.00110.61           C
ANISOU 2127  CB  SER B  57    13639  12586  15799    313    122   1011       C
ATOM   2128  OG  SER B  57     -28.494   7.875  60.781  1.00110.17           O
ANISOU 2128  OG  SER B  57    13719  12596  15544    242     30   1045       O
ATOM   2129  C   SER B  57     -31.703   7.326  61.423  1.00108.13           C
ANISOU 2129  C   SER B  57    13097  12378  15606    620    150    773       C
ATOM   2130  O   SER B  57     -31.729   8.385  62.047  1.00108.30           O
ANISOU 2130  O   SER B  57    13214  12419  15514    733     26    635       O
ATOM   2131  N   SER B  58     -32.775   6.816  60.812  1.00104.94           N
ANISOU 2131  N   SER B  58    12570  11933  15369    650    162    736       N
ATOM   2132  CA  SER B  58     -34.097   7.401  60.953  1.00106.73           C
ANISOU 2132  CA  SER B  58    12690  12213  15649    840     69    540       C
ATOM   2133  CB  SER B  58     -35.030   6.823  59.921  1.00108.81           C
ANISOU 2133  CB  SER B  58    12859  12388  16094    794     40    545       C
ATOM   2134  OG  SER B  58     -35.884   7.821  59.386  1.00112.22           O
ANISOU 2134  OG  SER B  58    13347  12713  16578    955   -197    344       O
ATOM   2135  C   SER B  58     -34.614   7.154  62.369  1.00107.19           C
ANISOU 2135  C   SER B  58    12485  12621  15619    958    255    516       C
ATOM   2136  O   SER B  58     -35.135   8.059  63.019  1.00110.57           O
ANISOU 2136  O   SER B  58    12877  13178  15956   1181    177    303       O
ATOM   2137  N   TRP B  59     -34.455   5.914  62.842  1.00105.47           N
ANISOU 2137  N   TRP B  59    12095  12563  15415    810    479    732       N
ATOM   2138  CA  TRP B  59     -34.946   5.506  64.148  1.00108.72           C
ANISOU 2138  CA  TRP B  59    12233  13358  15718    839    663    778       C
ATOM   2139  CB  TRP B  59     -34.771   3.994  64.340  1.00111.31           C
ANISOU 2139  CB  TRP B  59    12439  13739  16112    604    832   1078       C
ATOM   2140  CG  TRP B  59     -35.066   3.503  65.725  1.00114.33           C
ANISOU 2140  CG  TRP B  59    12566  14525  16345    550   1007   1204       C
ATOM   2141  CD1 TRP B  59     -36.264   3.059  66.206  1.00116.11           C
ANISOU 2141  CD1 TRP B  59    12474  15101  16539    496   1095   1245       C
ATOM   2142  NE1 TRP B  59     -36.141   2.680  67.515  1.00118.12           N
ANISOU 2142  NE1 TRP B  59    12555  15722  16602    406   1246   1397       N
ATOM   2143  CE2 TRP B  59     -34.848   2.877  67.919  1.00117.81           C
ANISOU 2143  CE2 TRP B  59    12729  15547  16483    421   1253   1448       C
ATOM   2144  CD2 TRP B  59     -34.133   3.393  66.816  1.00115.58           C
ANISOU 2144  CD2 TRP B  59    12747  14833  16336    507   1108   1332       C
ATOM   2145  CE3 TRP B  59     -32.770   3.680  66.968  1.00115.91           C
ANISOU 2145  CE3 TRP B  59    13009  14725  16306    509   1082   1375       C
ATOM   2146  CZ3 TRP B  59     -32.176   3.451  68.191  1.00117.82           C
ANISOU 2146  CZ3 TRP B  59    13185  15210  16370    450   1191   1521       C
ATOM   2147  CH2 TRP B  59     -32.904   2.939  69.268  1.00119.61           C
ANISOU 2147  CH2 TRP B  59    13138  15834  16471    371   1329   1632       C
ATOM   2148  CZ2 TRP B  59     -34.245   2.644  69.156  1.00120.02           C
ANISOU 2148  CZ2 TRP B  59    12950  16084  16567    343   1366   1603       C
ATOM   2149  C   TRP B  59     -34.243   6.295  65.248  1.00108.89           C
ANISOU 2149  C   TRP B  59    12327  13524  15522    944    676    697       C
ATOM   2150  O   TRP B  59     -34.879   6.689  66.223  1.00110.23           O
ANISOU 2150  O   TRP B  59    12313  14020  15547   1098    733    556       O
ATOM   2151  N   ARG B  60     -32.930   6.499  65.075  1.00108.81           N
ANISOU 2151  N   ARG B  60    12566  13310  15466    852    620    783       N
ATOM   2152  CA  ARG B  60     -32.076   7.148  66.060  1.00109.15           C
ANISOU 2152  CA  ARG B  60    12710  13461  15298    884    613    755       C
ATOM   2153  CB  ARG B  60     -30.607   7.116  65.620  1.00105.24           C
ANISOU 2153  CB  ARG B  60    12438  12770  14776    714    559    919       C
ATOM   2154  C   ARG B  60     -32.545   8.580  66.310  1.00111.41           C
ANISOU 2154  C   ARG B  60    13116  13730  15482   1122    416    432       C
ATOM   2155  O   ARG B  60     -32.488   9.057  67.443  1.00114.73           O
ANISOU 2155  O   ARG B  60    13505  14377  15709   1235    445    319       O
ATOM   2156  N   VAL B  61     -33.002   9.252  65.245  1.00109.93           N
ANISOU 2156  N   VAL B  61    13084  13261  15422   1208    190    278       N
ATOM   2157  CA  VAL B  61     -33.409  10.645  65.338  1.00110.43           C
ANISOU 2157  CA  VAL B  61    13331  13202  15423   1460    -79    -35       C
ATOM   2158  CB  VAL B  61     -33.277  11.392  63.996  1.00108.06           C
ANISOU 2158  CB  VAL B  61    13345  12465  15247   1414   -401    -77       C
ATOM   2159  CG1 VAL B  61     -34.110  10.760  62.894  1.00107.03           C
ANISOU 2159  CG1 VAL B  61    13071  12266  15330   1384   -375    -26       C
ATOM   2160  CG2 VAL B  61     -33.602  12.871  64.137  1.00111.08           C
ANISOU 2160  CG2 VAL B  61    13993  12639  15571   1674   -756   -388       C
ATOM   2161  C   VAL B  61     -34.817  10.736  65.921  1.00113.78           C
ANISOU 2161  C   VAL B  61    13458  13938  15833   1765    -11   -281       C
ATOM   2162  O   VAL B  61     -35.108  11.663  66.670  1.00118.66           O
ANISOU 2162  O   VAL B  61    14122  14655  16308   2042   -126   -568       O
ATOM   2163  N   VAL B  62     -35.673   9.763  65.587  1.00113.86           N
ANISOU 2163  N   VAL B  62    13158  14130  15971   1711    163   -173       N
ATOM   2164  CA  VAL B  62     -37.037   9.739  66.093  1.00117.73           C
ANISOU 2164  CA  VAL B  62    13287  15021  16424   1954    250   -365       C
ATOM   2165  CB  VAL B  62     -37.949   8.842  65.232  1.00118.08           C
ANISOU 2165  CB  VAL B  62    13090  15112  16664   1831    321   -227       C
ATOM   2166  CG1 VAL B  62     -39.328   8.665  65.849  1.00122.76           C
ANISOU 2166  CG1 VAL B  62    13223  16246  17173   2013    450   -364       C
ATOM   2167  CG2 VAL B  62     -38.081   9.385  63.819  1.00117.24           C
ANISOU 2167  CG2 VAL B  62    13234  14551  16758   1868     40   -303       C
ATOM   2168  C   VAL B  62     -37.025   9.337  67.569  1.00119.34           C
ANISOU 2168  C   VAL B  62    13223  15735  16385   1953    510   -333       C
ATOM   2169  O   VAL B  62     -37.708   9.952  68.392  1.00122.04           O
ANISOU 2169  O   VAL B  62    13389  16430  16551   2255    516   -622       O
ATOM   2170  N   SER B  63     -36.231   8.307  67.892  1.00117.43           N
ANISOU 2170  N   SER B  63    12955  15542  16121   1628    707     10       N
ATOM   2171  CA  SER B  63     -35.994   7.905  69.269  1.00118.70           C
ANISOU 2171  CA  SER B  63    12923  16136  16041   1559    924    107       C
ATOM   2172  CB  SER B  63     -35.027   6.748  69.335  1.00115.72           C
ANISOU 2172  CB  SER B  63    12590  15664  15711   1204   1061    515       C
ATOM   2173  OG  SER B  63     -34.880   6.282  70.668  1.00117.13           O
ANISOU 2173  OG  SER B  63    12567  16278  15656   1105   1253    652       O
ATOM   2174  C   SER B  63     -35.489   9.104  70.067  1.00120.42           C
ANISOU 2174  C   SER B  63    13338  16377  16038   1791    808   -170       C
ATOM   2175  O   SER B  63     -35.988   9.387  71.155  1.00124.49           O
ANISOU 2175  O   SER B  63    13637  17352  16311   1971    906   -359       O
ATOM   2176  N   SER B  64     -34.510   9.813  69.491  1.00117.60           N
ANISOU 2176  N   SER B  64    13394  15540  15746   1767    581   -198       N
ATOM   2177  CA  SER B  64     -33.930  11.004  70.089  1.00118.65           C
ANISOU 2177  CA  SER B  64    13809  15577  15693   1932    391   -441       C
ATOM   2178  CB  SER B  64     -32.792  11.522  69.253  1.00116.43           C
ANISOU 2178  CB  SER B  64    13956  14776  15505   1759    145   -338       C
ATOM   2179  OG  SER B  64     -32.217  12.676  69.844  1.00120.48           O
ANISOU 2179  OG  SER B  64    14776  15169  15831   1864    -83   -546       O
ATOM   2180  C   SER B  64     -34.992  12.080  70.316  1.00122.07           C
ANISOU 2180  C   SER B  64    14219  16105  16055   2375    218   -906       C
ATOM   2181  O   SER B  64     -34.927  12.806  71.305  1.00123.79           O
ANISOU 2181  O   SER B  64    14497  16501  16037   2589    164  -1169       O
ATOM   2182  N   ILE B  65     -35.963  12.171  69.396  1.00123.39           N
ANISOU 2182  N   ILE B  65    14301  16158  16422   2532    117  -1022       N
ATOM   2183  CA  ILE B  65     -37.037  13.152  69.471  1.00127.55           C
ANISOU 2183  CA  ILE B  65    14783  16763  16918   3007    -77  -1473       C
ATOM   2184  CB  ILE B  65     -37.767  13.282  68.119  1.00126.46           C
ANISOU 2184  CB  ILE B  65    14675  16312  17061   3087   -273  -1506       C
ATOM   2185  CG1 ILE B  65     -37.008  14.200  67.158  1.00124.98           C
ANISOU 2185  CG1 ILE B  65    15039  15433  17014   3028   -677  -1515       C
ATOM   2186  CG2 ILE B  65     -39.205  13.742  68.309  1.00130.42           C
ANISOU 2186  CG2 ILE B  65    14868  17152  17533   3565   -326  -1895       C
ATOM   2187  CD1 ILE B  65     -37.151  13.807  65.707  1.00122.74           C
ANISOU 2187  CD1 ILE B  65    14811  14828  16996   2816   -764  -1296       C
ATOM   2188  C   ILE B  65     -37.991  12.769  70.598  1.00132.97           C
ANISOU 2188  C   ILE B  65    14959  18187  17374   3209    208  -1628       C
ATOM   2189  O   ILE B  65     -38.620  13.641  71.197  1.00138.65           O
ANISOU 2189  O   ILE B  65    15618  19131  17928   3654    100  -2064       O
ATOM   2190  N   GLU B  66     -38.087  11.462  70.872  1.00133.31           N
ANISOU 2190  N   GLU B  66    14644  18613  17392   2875    549  -1269       N
ATOM   2191  CA  GLU B  66     -38.906  10.955  71.961  1.00138.62           C
ANISOU 2191  CA  GLU B  66    14805  20057  17805   2937    839  -1313       C
ATOM   2192  CB  GLU B  66     -39.011   9.433  71.889  1.00136.05           C
ANISOU 2192  CB  GLU B  66    14176  19969  17545   2472   1117   -824       C
ATOM   2193  CG  GLU B  66     -40.121   8.864  72.754  1.00139.30           C
ANISOU 2193  CG  GLU B  66    14004  21211  17710   2472   1377   -822       C
ATOM   2194  CD  GLU B  66     -40.553   7.477  72.317  1.00138.39           C
ANISOU 2194  CD  GLU B  66    13622  21222  17738   2035   1532   -373       C
ATOM   2195  OE1 GLU B  66     -41.027   6.707  73.177  1.00140.95           O
ANISOU 2195  OE1 GLU B  66    13539  22183  17831   1812   1761   -172       O
ATOM   2196  OE2 GLU B  66     -40.420   7.177  71.114  1.00134.84           O
ANISOU 2196  OE2 GLU B  66    13383  20236  17612   1900   1403   -222       O
ATOM   2197  C   GLU B  66     -38.332  11.418  73.299  1.00142.72           C
ANISOU 2197  C   GLU B  66    15382  20859  17985   3036    900  -1472       C
ATOM   2198  O   GLU B  66     -39.018  11.379  74.317  1.00146.10           O
ANISOU 2198  O   GLU B  66    15424  21969  18117   3200   1086  -1647       O
ATOM   2199  N   GLN B  67     -37.072  11.870  73.279  1.00144.12           N
ANISOU 2199  N   GLN B  67    16028  20548  18182   2920    736  -1412       N
ATOM   2200  CA  GLN B  67     -36.455  12.505  74.435  1.00148.85           C
ANISOU 2200  CA  GLN B  67    16776  21305  18472   3030    712  -1605       C
ATOM   2201  CB  GLN B  67     -34.934  12.321  74.414  1.00144.77           C
ANISOU 2201  CB  GLN B  67    16626  20388  17989   2649    663  -1269       C
ATOM   2202  CG  GLN B  67     -34.476  10.900  74.102  1.00140.87           C
ANISOU 2202  CG  GLN B  67    15970  19910  17642   2186    901   -723       C
ATOM   2203  CD  GLN B  67     -35.061   9.852  75.017  1.00142.50           C
ANISOU 2203  CD  GLN B  67    15695  20783  17663   2041   1235   -529       C
ATOM   2204  OE1 GLN B  67     -36.272   9.648  75.072  1.00144.70           O
ANISOU 2204  OE1 GLN B  67    15606  21469  17904   2183   1347   -651       O
ATOM   2205  NE2 GLN B  67     -34.193   9.157  75.733  1.00141.10           N
ANISOU 2205  NE2 GLN B  67    15509  20743  17360   1729   1379   -194       N
ATOM   2206  C   GLN B  67     -36.923  13.958  74.527  1.00154.09           C
ANISOU 2206  C   GLN B  67    17655  21834  19055   3574    399  -2192       C
ATOM   2207  O   GLN B  67     -36.118  14.888  74.596  1.00150.61           O
ANISOU 2207  O   GLN B  67    17689  20955  18580   3643    111  -2352       O
ATOM   2208  N   LYS B  68     -38.253  14.115  74.523  1.00160.73           N
ANISOU 2208  N   LYS B  68    18135  23068  19864   3955    437  -2504       N
ATOM   2209  CA  LYS B  68     -38.944  15.375  74.729  1.00168.54           C
ANISOU 2209  CA  LYS B  68    19216  24070  20751   4576    166  -3120       C
ATOM   2210  CB  LYS B  68     -39.193  16.074  73.387  1.00166.97           C
ANISOU 2210  CB  LYS B  68    19353  23179  20908   4769   -228  -3245       C
ATOM   2211  C   LYS B  68     -40.250  15.096  75.472  1.00176.66           C
ANISOU 2211  C   LYS B  68    19594  26009  21520   4890    441  -3377       C
ATOM   2212  O   LYS B  68     -40.770  15.967  76.168  1.00182.99           O
ANISOU 2212  O   LYS B  68    20335  27118  22073   5425    340  -3921       O
ATOM   2213  N   THR B  69     -40.776  13.876  75.292  1.00178.35           N
ANISOU 2213  N   THR B  69    19325  26659  21780   4548    768  -2985       N
ATOM   2214  CA  THR B  69     -41.894  13.347  76.059  1.00184.91           C
ANISOU 2214  CA  THR B  69    19467  28473  22314   4649   1090  -3067       C
ATOM   2215  CB  THR B  69     -43.226  13.961  75.609  1.00188.32           C
ANISOU 2215  CB  THR B  69    19612  29147  22794   5211    954  -3518       C
ATOM   2216  C   THR B  69     -41.861  11.818  76.004  1.00184.30           C
ANISOU 2216  C   THR B  69    19062  28680  22282   4001   1416  -2427       C
ATOM   2217  O   THR B  69     -41.606  11.219  74.958  1.00180.52           O
ANISOU 2217  O   THR B  69    18748  27684  22157   3667   1361  -2055       O
ATOM   2218  N   GLU B  70     -42.136  11.196  77.153  1.00188.42           N
ANISOU 2218  N   GLU B  70    19129  30039  22421   3826   1735  -2310       N
ATOM   2219  CA  GLU B  70     -41.782   9.806  77.397  1.00186.29           C
ANISOU 2219  CA  GLU B  70    18683  29963  22134   3166   1989  -1677       C
ATOM   2220  CB  GLU B  70     -41.308   9.645  78.843  1.00187.43           C
ANISOU 2220  CB  GLU B  70    18704  30671  21838   3021   2192  -1623       C
ATOM   2221  CG  GLU B  70     -39.972   8.938  78.954  1.00182.77           C
ANISOU 2221  CG  GLU B  70    18472  29613  21358   2513   2208  -1117       C
ATOM   2222  CD  GLU B  70     -38.879   9.540  78.086  1.00178.80           C
ANISOU 2222  CD  GLU B  70    18614  28115  21205   2585   1921  -1158       C
ATOM   2223  OE1 GLU B  70     -38.372   8.823  77.204  1.00175.73           O
ANISOU 2223  OE1 GLU B  70    18420  27191  21157   2247   1876   -755       O
ATOM   2224  OE2 GLU B  70     -38.539  10.723  78.290  1.00179.16           O
ANISOU 2224  OE2 GLU B  70    18967  27938  21164   2971   1726  -1595       O
ATOM   2225  C   GLU B  70     -42.951   8.886  77.056  1.00189.31           C
ANISOU 2225  C   GLU B  70    18517  30865  22545   2943   2156  -1431       C
ATOM   2226  O   GLU B  70     -43.865   9.282  76.334  1.00192.25           O
ANISOU 2226  O   GLU B  70    18730  31257  23060   3257   2048  -1690       O
ATOM   2227  N   GLY B  71     -42.898   7.659  77.593  1.00189.62           N
ANISOU 2227  N   GLY B  71    18289  31315  22443   2377   2389   -912       N
ATOM   2228  CA  GLY B  71     -43.841   6.591  77.300  1.00192.32           C
ANISOU 2228  CA  GLY B  71    18172  32088  22812   1994   2519   -542       C
ATOM   2229  C   GLY B  71     -45.302   6.987  77.515  1.00200.37           C
ANISOU 2229  C   GLY B  71    18570  33991  23570   2334   2613   -900       C
ATOM   2230  O   GLY B  71     -46.182   6.479  76.822  1.00203.10           O
ANISOU 2230  O   GLY B  71    18621  34487  24060   2181   2609   -740       O
ATOM   2231  N   ALA B  72     -45.554   7.885  78.477  1.00204.73           N
ANISOU 2231  N   ALA B  72    18912  35152  23721   2805   2688  -1397       N
ATOM   2232  CA  ALA B  72     -46.912   8.300  78.793  1.00209.89           C
ANISOU 2232  CA  ALA B  72    18921  36762  24065   3202   2792  -1796       C
ATOM   2233  CB  ALA B  72     -47.349   7.688  80.102  1.00213.43           C
ANISOU 2233  CB  ALA B  72    18765  38382  23944   2892   3115  -1614       C
ATOM   2234  C   ALA B  72     -47.018   9.825  78.803  1.00212.43           C
ANISOU 2234  C   ALA B  72    19429  36931  24353   4055   2595  -2571       C
ATOM   2235  O   ALA B  72     -46.729  10.460  79.815  1.00214.86           O
ANISOU 2235  O   ALA B  72    19756  37578  24302   4361   2648  -2931       O
ATOM   2236  N   GLU B  73     -47.453  10.374  77.658  1.00212.85           N
ANISOU 2236  N   GLU B  73    19632  36459  24779   4421   2339  -2813       N
ATOM   2237  CA  GLU B  73     -47.594  11.797  77.395  1.00214.45           C
ANISOU 2237  CA  GLU B  73    20101  36316  25062   5221   2045  -3505       C
ATOM   2238  CB  GLU B  73     -46.237  12.418  77.058  1.00210.13           C
ANISOU 2238  CB  GLU B  73    20405  34637  24796   5251   1762  -3539       C
ATOM   2239  CG  GLU B  73     -46.138  13.869  77.491  1.00214.01           C
ANISOU 2239  CG  GLU B  73    21186  34982  25145   5999   1505  -4256       C
ATOM   2240  CD  GLU B  73     -46.487  14.083  78.953  1.00221.17           C
ANISOU 2240  CD  GLU B  73    21659  36909  25466   6273   1747  -4616       C
ATOM   2241  OE1 GLU B  73     -45.594  14.501  79.704  1.00223.72           O
ANISOU 2241  OE1 GLU B  73    22350  37047  25604   6300   1707  -4747       O
ATOM   2242  OE2 GLU B  73     -47.648  13.821  79.338  1.00225.05           O
ANISOU 2242  OE2 GLU B  73    21424  38420  25662   6437   1974  -4756       O
ATOM   2243  C   GLU B  73     -48.546  11.993  76.217  1.00214.13           C
ANISOU 2243  C   GLU B  73    19906  36110  25340   5483   1854  -3627       C
ATOM   2244  O   GLU B  73     -48.885  11.032  75.532  1.00210.85           O
ANISOU 2244  O   GLU B  73    19296  35691  25126   4990   1935  -3147       O
ATOM   2245  N   LYS B  74     -48.955  13.246  75.981  1.00216.48           N
ANISOU 2245  N   LYS B  74    20328  36235  25689   6262   1566  -4272       N
ATOM   2246  CA  LYS B  74     -49.833  13.591  74.872  1.00216.57           C
ANISOU 2246  CA  LYS B  74    20236  36044  26006   6597   1325  -4442       C
ATOM   2247  CB  LYS B  74     -51.098  14.287  75.387  1.00224.36           C
ANISOU 2247  CB  LYS B  74    20601  37978  26667   7353   1338  -5075       C
ATOM   2248  C   LYS B  74     -49.083  14.458  73.860  1.00211.23           C
ANISOU 2248  C   LYS B  74    20379  34095  25782   6815    866  -4577       C
ATOM   2249  O   LYS B  74     -49.705  15.191  73.090  1.00213.45           O
ANISOU 2249  O   LYS B  74    20716  34103  26281   7311    550  -4907       O
ATOM   2250  N   LYS B  75     -47.748  14.357  73.864  1.00204.19           N
ANISOU 2250  N   LYS B  75    20104  32464  25014   6419    817  -4293       N
ATOM   2251  CA  LYS B  75     -46.903  15.115  72.953  1.00199.35           C
ANISOU 2251  CA  LYS B  75    20271  30694  24778   6498    395  -4337       C
ATOM   2252  CB  LYS B  75     -46.389  16.396  73.615  1.00201.81           C
ANISOU 2252  CB  LYS B  75    21029  30714  24935   7039    119  -4884       C
ATOM   2253  CG  LYS B  75     -46.124  16.296  75.109  1.00203.45           C
ANISOU 2253  CG  LYS B  75    21016  31619  24667   7055    415  -5025       C
ATOM   2254  CD  LYS B  75     -44.707  16.664  75.465  1.00199.50           C
ANISOU 2254  CD  LYS B  75    21180  30462  24157   6839    278  -4947       C
ATOM   2255  C   LYS B  75     -45.766  14.249  72.405  1.00191.35           C
ANISOU 2255  C   LYS B  75    19647  29049  24006   5742    470  -3697       C
ATOM   2256  O   LYS B  75     -45.360  14.438  71.258  1.00190.02           O
ANISOU 2256  O   LYS B  75    19927  28069  24202   5621    194  -3548       O
ATOM   2257  N   GLN B  76     -45.271  13.293  73.205  1.00185.10           N
ANISOU 2257  N   GLN B  76    18672  28655  23000   5245    827  -3321       N
ATOM   2258  CA  GLN B  76     -44.287  12.339  72.705  1.00173.54           C
ANISOU 2258  CA  GLN B  76    17497  26682  21756   4568    913  -2720       C
ATOM   2259  CB  GLN B  76     -43.052  12.262  73.597  1.00170.14           C
ANISOU 2259  CB  GLN B  76    17363  26141  21141   4325   1012  -2579       C
ATOM   2260  C   GLN B  76     -44.891  10.942  72.613  1.00171.01           C
ANISOU 2260  C   GLN B  76    16668  26875  21431   4072   1219  -2251       C
ATOM   2261  O   GLN B  76     -44.183   9.950  72.771  1.00165.20           O
ANISOU 2261  O   GLN B  76    16005  26051  20712   3521   1393  -1771       O
ATOM   2262  N   GLN B  77     -46.197  10.892  72.337  1.00174.95           N
ANISOU 2262  N   GLN B  77    16670  27890  21911   4276   1244  -2394       N
ATOM   2263  CA  GLN B  77     -46.931   9.654  72.147  1.00176.86           C
ANISOU 2263  CA  GLN B  77    16422  28622  22152   3806   1468  -1968       C
ATOM   2264  CB  GLN B  77     -48.350   9.810  72.693  1.00181.37           C
ANISOU 2264  CB  GLN B  77    16261  30236  22415   4134   1603  -2259       C
ATOM   2265  C   GLN B  77     -46.990   9.333  70.657  1.00174.04           C
ANISOU 2265  C   GLN B  77    16310  27583  22234   3600   1267  -1736       C
ATOM   2266  O   GLN B  77     -47.149   8.176  70.274  1.00174.68           O
ANISOU 2266  O   GLN B  77    16241  27710  22419   3067   1386  -1274       O
ATOM   2267  N   MET B  78     -46.878  10.379  69.833  1.00172.65           N
ANISOU 2267  N   MET B  78    16525  26775  22297   4019    935  -2064       N
ATOM   2268  CA  MET B  78     -46.957  10.250  68.389  1.00168.45           C
ANISOU 2268  CA  MET B  78    16240  25613  22151   3881    711  -1904       C
ATOM   2269  CB  MET B  78     -47.393  11.577  67.761  1.00171.51           C
ANISOU 2269  CB  MET B  78    16815  25671  22680   4500    339  -2384       C
ATOM   2270  CG  MET B  78     -47.403  11.561  66.247  1.00168.75           C
ANISOU 2270  CG  MET B  78    16769  24640  22706   4358     71  -2226       C
ATOM   2271  SD  MET B  78     -46.829  13.134  65.571  1.00170.11           S
ANISOU 2271  SD  MET B  78    17629  23931  23074   4828   -440  -2600       S
ATOM   2272  CE  MET B  78     -45.229  13.283  66.367  1.00165.16           C
ANISOU 2272  CE  MET B  78    17497  22946  22311   4615   -366  -2507       C
ATOM   2273  C   MET B  78     -45.591   9.839  67.844  1.00160.21           C
ANISOU 2273  C   MET B  78    15780  23768  21323   3447    660  -1550       C
ATOM   2274  O   MET B  78     -45.505   9.190  66.804  1.00157.89           O
ANISOU 2274  O   MET B  78    15622  23080  21288   3104    603  -1249       O
ATOM   2275  N   ALA B  79     -44.534  10.229  68.565  1.00156.67           N
ANISOU 2275  N   ALA B  79    15657  23125  20746   3478    677  -1609       N
ATOM   2276  CA  ALA B  79     -43.168   9.867  68.226  1.00150.30           C
ANISOU 2276  CA  ALA B  79    15340  21685  20081   3096    655  -1293       C
ATOM   2277  CB  ALA B  79     -42.200  10.633  69.097  1.00151.21           C
ANISOU 2277  CB  ALA B  79    15765  21676  20010   3263    613  -1478       C
ATOM   2278  C   ALA B  79     -42.979   8.360  68.372  1.00146.75           C
ANISOU 2278  C   ALA B  79    14697  21427  19633   2531    929   -790       C
ATOM   2279  O   ALA B  79     -42.600   7.689  67.416  1.00141.42           O
ANISOU 2279  O   ALA B  79    14231  20297  19205   2206    880   -497       O
ATOM   2280  N   ARG B  80     -43.254   7.852  69.581  1.00149.36           N
ANISOU 2280  N   ARG B  80    14640  22437  19671   2425   1193   -705       N
ATOM   2281  CA  ARG B  80     -43.149   6.440  69.920  1.00146.38           C
ANISOU 2281  CA  ARG B  80    14068  22296  19251   1887   1417   -220       C
ATOM   2282  CB  ARG B  80     -43.641   6.206  71.354  1.00150.34           C
ANISOU 2282  CB  ARG B  80    14094  23675  19351   1857   1668   -216       C
ATOM   2283  CG  ARG B  80     -44.634   5.063  71.511  1.00151.72           C
ANISOU 2283  CG  ARG B  80    13762  24448  19436   1457   1831    122       C
ATOM   2284  CD  ARG B  80     -45.940   5.529  72.127  1.00156.18           C
ANISOU 2284  CD  ARG B  80    13718  25933  19690   1751   1939   -178       C
ATOM   2285  NE  ARG B  80     -46.195   4.938  73.430  1.00159.48           N
ANISOU 2285  NE  ARG B  80    13701  27196  19698   1479   2197     21       N
ATOM   2286  CZ  ARG B  80     -47.273   5.167  74.175  1.00164.22           C
ANISOU 2286  CZ  ARG B  80    13684  28784  19927   1651   2352   -181       C
ATOM   2287  NH1 ARG B  80     -48.217   5.993  73.756  1.00165.64           N
ANISOU 2287  NH1 ARG B  80    13603  29218  20113   2155   2266   -622       N
ATOM   2288  NH2 ARG B  80     -47.404   4.568  75.344  1.00168.48           N
ANISOU 2288  NH2 ARG B  80    13852  30092  20068   1323   2583     59       N
ATOM   2289  C   ARG B  80     -43.929   5.606  68.907  1.00143.34           C
ANISOU 2289  C   ARG B  80    13521  21847  19094   1616   1379     17       C
ATOM   2290  O   ARG B  80     -43.498   4.515  68.541  1.00141.14           O
ANISOU 2290  O   ARG B  80    13378  21284  18964   1172   1409    419       O
ATOM   2291  N   GLU B  81     -45.078   6.133  68.471  1.00142.06           N
ANISOU 2291  N   GLU B  81    13075  21947  18953   1906   1289   -248       N
ATOM   2292  CA  GLU B  81     -45.943   5.417  67.550  1.00140.86           C
ANISOU 2292  CA  GLU B  81    12722  21814  18985   1658   1238    -47       C
ATOM   2293  CB  GLU B  81     -47.371   5.964  67.595  1.00145.16           C
ANISOU 2293  CB  GLU B  81    12743  23004  19404   1998   1219   -346       C
ATOM   2294  CG  GLU B  81     -48.365   4.969  68.171  1.00149.31           C
ANISOU 2294  CG  GLU B  81    12657  24362  19710   1628   1427    -63       C
ATOM   2295  CD  GLU B  81     -49.376   5.546  69.151  1.00155.42           C
ANISOU 2295  CD  GLU B  81    12810  26133  20109   1990   1568   -382       C
ATOM   2296  OE1 GLU B  81     -49.962   6.608  68.851  1.00157.43           O
ANISOU 2296  OE1 GLU B  81    12960  26471  20384   2566   1425   -841       O
ATOM   2297  OE2 GLU B  81     -49.575   4.934  70.223  1.00157.86           O
ANISOU 2297  OE2 GLU B  81    12736  27152  20088   1705   1808   -175       O
ATOM   2298  C   GLU B  81     -45.318   5.406  66.157  1.00135.70           C
ANISOU 2298  C   GLU B  81    12576  20290  18692   1574   1015     24       C
ATOM   2299  O   GLU B  81     -45.484   4.440  65.418  1.00133.76           O
ANISOU 2299  O   GLU B  81    12350  19850  18621   1193    992    327       O
ATOM   2300  N   TYR B  82     -44.580   6.474  65.825  1.00134.05           N
ANISOU 2300  N   TYR B  82    12786  19577  18568   1907    837   -248       N
ATOM   2301  CA  TYR B  82     -43.902   6.595  64.542  1.00130.78           C
ANISOU 2301  CA  TYR B  82    12849  18403  18436   1829    623   -194       C
ATOM   2302  CB  TYR B  82     -43.683   8.067  64.179  1.00133.21           C
ANISOU 2302  CB  TYR B  82    13463  18361  18789   2280    354   -576       C
ATOM   2303  CG  TYR B  82     -43.195   8.303  62.772  1.00131.63           C
ANISOU 2303  CG  TYR B  82    13692  17478  18841   2193    101   -527       C
ATOM   2304  CD1 TYR B  82     -44.084   8.360  61.709  1.00133.87           C
ANISOU 2304  CD1 TYR B  82    13892  17673  19298   2234    -73   -569       C
ATOM   2305  CE1 TYR B  82     -43.647   8.566  60.410  1.00132.25           C
ANISOU 2305  CE1 TYR B  82    14070  16889  19288   2125   -307   -513       C
ATOM   2306  CZ  TYR B  82     -42.295   8.727  60.159  1.00128.83           C
ANISOU 2306  CZ  TYR B  82    14086  15996  18866   1972   -357   -416       C
ATOM   2307  OH  TYR B  82     -41.858   8.934  58.883  1.00126.91           O
ANISOU 2307  OH  TYR B  82    14186  15268  18764   1837   -577   -353       O
ATOM   2308  CE2 TYR B  82     -41.391   8.677  61.207  1.00127.03           C
ANISOU 2308  CE2 TYR B  82    13930  15857  18477   1939   -186   -373       C
ATOM   2309  CD2 TYR B  82     -41.845   8.466  62.500  1.00128.11           C
ANISOU 2309  CD2 TYR B  82    13710  16531  18435   2051     34   -428       C
ATOM   2310  C   TYR B  82     -42.576   5.843  64.596  1.00124.98           C
ANISOU 2310  C   TYR B  82    12449  17290  17744   1477    714    113       C
ATOM   2311  O   TYR B  82     -42.191   5.178  63.637  1.00120.95           O
ANISOU 2311  O   TYR B  82    12162  16358  17433   1209    653    324       O
ATOM   2312  N   ARG B  83     -41.887   5.978  65.734  1.00124.09           N
ANISOU 2312  N   ARG B  83    12361  17358  17428   1510    851    112       N
ATOM   2313  CA  ARG B  83     -40.670   5.242  66.027  1.00121.42           C
ANISOU 2313  CA  ARG B  83    12261  16785  17088   1212    955    405       C
ATOM   2314  CB  ARG B  83     -40.154   5.657  67.410  1.00121.39           C
ANISOU 2314  CB  ARG B  83    12212  17101  16809   1330   1083    326       C
ATOM   2315  CG  ARG B  83     -38.776   5.127  67.778  1.00117.83           C
ANISOU 2315  CG  ARG B  83    12026  16403  16338   1093   1154    587       C
ATOM   2316  CD  ARG B  83     -38.840   3.850  68.598  1.00118.77           C
ANISOU 2316  CD  ARG B  83    11904  16864  16358    750   1354    950       C
ATOM   2317  NE  ARG B  83     -39.910   3.837  69.588  1.00122.13           N
ANISOU 2317  NE  ARG B  83    11871  17999  16532    778   1500    898       N
ATOM   2318  CZ  ARG B  83     -39.826   4.351  70.810  1.00123.70           C
ANISOU 2318  CZ  ARG B  83    11923  18649  16426    923   1614    761       C
ATOM   2319  NH1 ARG B  83     -40.863   4.284  71.628  1.00127.87           N
ANISOU 2319  NH1 ARG B  83    11984  19901  16697    939   1759    710       N
ATOM   2320  NH2 ARG B  83     -38.713   4.939  71.209  1.00121.92           N
ANISOU 2320  NH2 ARG B  83    12001  18193  16129   1041   1580    672       N
ATOM   2321  C   ARG B  83     -40.961   3.746  65.928  1.00122.87           C
ANISOU 2321  C   ARG B  83    12275  17062  17347    787   1071    791       C
ATOM   2322  O   ARG B  83     -40.143   2.992  65.405  1.00121.16           O
ANISOU 2322  O   ARG B  83    12329  16423  17281    549   1046   1023       O
ATOM   2323  N   GLU B  84     -42.143   3.342  66.417  1.00126.96           N
ANISOU 2323  N   GLU B  84    12343  18148  17747    701   1173    848       N
ATOM   2324  CA  GLU B  84     -42.584   1.956  66.391  1.00127.86           C
ANISOU 2324  CA  GLU B  84    12282  18392  17907    251   1235   1233       C
ATOM   2325  CB  GLU B  84     -43.853   1.767  67.228  1.00131.73           C
ANISOU 2325  CB  GLU B  84    12205  19692  18154    169   1367   1272       C
ATOM   2326  C   GLU B  84     -42.795   1.510  64.946  1.00126.39           C
ANISOU 2326  C   GLU B  84    12287  17721  18014    114   1062   1299       C
ATOM   2327  O   GLU B  84     -42.522   0.361  64.607  1.00126.10           O
ANISOU 2327  O   GLU B  84    12394  17411  18106   -239   1033   1605       O
ATOM   2328  N   LYS B  85     -43.280   2.437  64.108  1.00126.23           N
ANISOU 2328  N   LYS B  85    12287  17583  18091    408    921    999       N
ATOM   2329  CA  LYS B  85     -43.492   2.192  62.690  1.00123.70           C
ANISOU 2329  CA  LYS B  85    12152  16826  18021    313    741   1017       C
ATOM   2330  CB  LYS B  85     -44.247   3.367  62.053  1.00128.13           C
ANISOU 2330  CB  LYS B  85    12633  17425  18626    678    582    678       C
ATOM   2331  CG  LYS B  85     -44.149   3.507  60.537  1.00127.73           C
ANISOU 2331  CG  LYS B  85    12889  16831  18809    664    358    629       C
ATOM   2332  CD  LYS B  85     -44.990   4.657  60.002  1.00129.20           C
ANISOU 2332  CD  LYS B  85    12973  17084  19033   1023    165    323       C
ATOM   2333  CE  LYS B  85     -44.514   5.207  58.674  1.00125.96           C
ANISOU 2333  CE  LYS B  85    12976  16086  18796   1080    -81    231       C
ATOM   2334  NZ  LYS B  85     -44.902   4.327  57.523  1.00125.32           N
ANISOU 2334  NZ  LYS B  85    12932  15805  18878    763   -165    409       N
ATOM   2335  C   LYS B  85     -42.150   1.902  62.022  1.00115.37           C
ANISOU 2335  C   LYS B  85    11590  15129  17114    223    677   1102       C
ATOM   2336  O   LYS B  85     -42.048   0.986  61.208  1.00112.35           O
ANISOU 2336  O   LYS B  85    11367  14427  16893    -35    606   1279       O
ATOM   2337  N   ILE B  86     -41.131   2.687  62.390  1.00109.77           N
ANISOU 2337  N   ILE B  86    11107  14272  16328    441    693    965       N
ATOM   2338  CA  ILE B  86     -39.784   2.485  61.887  1.00105.72           C
ANISOU 2338  CA  ILE B  86    10995  13274  15897    373    655   1040       C
ATOM   2339  CB  ILE B  86     -38.894   3.712  62.166  1.00101.49           C
ANISOU 2339  CB  ILE B  86    10671  12636  15255    637    612    834       C
ATOM   2340  CG1 ILE B  86     -39.420   4.958  61.450  1.00101.41           C
ANISOU 2340  CG1 ILE B  86    10729  12516  15286    899    405    545       C
ATOM   2341  CG2 ILE B  86     -37.450   3.421  61.793  1.00 98.21           C
ANISOU 2341  CG2 ILE B  86    10590  11852  14872    531    605    951       C
ATOM   2342  CD1 ILE B  86     -38.694   6.231  61.815  1.00101.34           C
ANISOU 2342  CD1 ILE B  86    10942  12402  15159   1138    302    342       C
ATOM   2343  C   ILE B  86     -39.218   1.208  62.501  1.00107.82           C
ANISOU 2343  C   ILE B  86    11273  13542  16150     97    783   1352       C
ATOM   2344  O   ILE B  86     -38.588   0.412  61.805  1.00108.34           O
ANISOU 2344  O   ILE B  86    11578  13234  16353    -54    731   1484       O
ATOM   2345  N   GLU B  87     -39.461   1.022  63.804  1.00111.33           N
ANISOU 2345  N   GLU B  87    11461  14420  16417     46    932   1459       N
ATOM   2346  CA  GLU B  87     -39.051  -0.186  64.503  1.00113.17           C
ANISOU 2346  CA  GLU B  87    11688  14686  16624   -240   1016   1793       C
ATOM   2347  CB  GLU B  87     -39.624  -0.226  65.923  1.00115.62           C
ANISOU 2347  CB  GLU B  87    11635  15609  16685   -316   1171   1896       C
ATOM   2348  CG  GLU B  87     -38.756   0.480  66.952  1.00113.97           C
ANISOU 2348  CG  GLU B  87    11470  15559  16273   -127   1277   1804       C
ATOM   2349  CD  GLU B  87     -38.863  -0.024  68.383  1.00115.42           C
ANISOU 2349  CD  GLU B  87    11399  16242  16211   -320   1428   2036       C
ATOM   2350  OE1 GLU B  87     -39.911  -0.605  68.734  0.80117.53           O
ANISOU 2350  OE1 GLU B  87    11340  16923  16393   -555   1473   2202       O
ATOM   2351  OE2 GLU B  87     -37.886   0.157  69.142  0.80113.45           O
ANISOU 2351  OE2 GLU B  87    11271  15995  15836   -267   1488   2071       O
ATOM   2352  C   GLU B  87     -39.472  -1.402  63.680  1.00114.98           C
ANISOU 2352  C   GLU B  87    11983  14652  17050   -536    906   2005       C
ATOM   2353  O   GLU B  87     -38.649  -2.268  63.390  1.00113.86           O
ANISOU 2353  O   GLU B  87    12110  14123  17026   -658    848   2167       O
ATOM   2354  N   THR B  88     -40.753  -1.420  63.286  1.00117.99           N
ANISOU 2354  N   THR B  88    12122  15246  17462   -625    856   1976       N
ATOM   2355  CA  THR B  88     -41.324  -2.442  62.422  1.00118.72           C
ANISOU 2355  CA  THR B  88    12272  15105  17731   -917    715   2143       C
ATOM   2356  CB  THR B  88     -42.838  -2.235  62.247  1.00120.38           C
ANISOU 2356  CB  THR B  88    12101  15733  17903   -997    688   2104       C
ATOM   2357  OG1 THR B  88     -43.416  -1.977  63.527  1.00121.58           O
ANISOU 2357  OG1 THR B  88    11840  16550  17805  -1008    848   2156       O
ATOM   2358  CG2 THR B  88     -43.544  -3.415  61.614  1.00121.33           C
ANISOU 2358  CG2 THR B  88    12229  15710  18158  -1403    536   2350       C
ATOM   2359  C   THR B  88     -40.544  -2.502  61.106  1.00115.80           C
ANISOU 2359  C   THR B  88    12309  14126  17561   -818    581   2015       C
ATOM   2360  O   THR B  88     -40.058  -3.565  60.726  1.00116.59           O
ANISOU 2360  O   THR B  88    12658  13852  17787   -997    491   2176       O
ATOM   2361  N   GLU B  89     -40.410  -1.352  60.432  1.00113.28           N
ANISOU 2361  N   GLU B  89    12065  13723  17253   -528    548   1720       N
ATOM   2362  CA  GLU B  89     -39.778  -1.294  59.122  1.00111.80           C
ANISOU 2362  CA  GLU B  89    12211  13065  17202   -460    423   1592       C
ATOM   2363  CB  GLU B  89     -39.656   0.144  58.617  1.00111.09           C
ANISOU 2363  CB  GLU B  89    12176  12960  17071   -173    370   1310       C
ATOM   2364  CG  GLU B  89     -40.539   0.438  57.417  1.00112.56           C
ANISOU 2364  CG  GLU B  89    12354  13049  17364   -179    202   1185       C
ATOM   2365  CD  GLU B  89     -40.208   1.717  56.664  1.00110.75           C
ANISOU 2365  CD  GLU B  89    12299  12660  17119     48     75    953       C
ATOM   2366  OE1 GLU B  89     -39.013   2.079  56.603  1.00106.83           O
ANISOU 2366  OE1 GLU B  89    12043  11984  16561    122     89    916       O
ATOM   2367  OE2 GLU B  89     -41.142   2.341  56.128  1.00112.79           O
ANISOU 2367  OE2 GLU B  89    12450  12983  17419    131    -61    827       O
ATOM   2368  C   GLU B  89     -38.406  -1.954  59.173  1.00111.31           C
ANISOU 2368  C   GLU B  89    12438  12692  17162   -470    450   1687       C
ATOM   2369  O   GLU B  89     -38.105  -2.809  58.343  1.00113.07           O
ANISOU 2369  O   GLU B  89    12882  12569  17511   -571    349   1725       O
ATOM   2370  N   LEU B  90     -37.594  -1.549  60.158  1.00111.35           N
ANISOU 2370  N   LEU B  90    12430  12843  17035   -345    574   1706       N
ATOM   2371  CA  LEU B  90     -36.237  -2.046  60.313  1.00111.26           C
ANISOU 2371  CA  LEU B  90    12642  12610  17021   -309    604   1788       C
ATOM   2372  CB  LEU B  90     -35.542  -1.290  61.452  1.00111.73           C
ANISOU 2372  CB  LEU B  90    12630  12922  16898   -170    734   1783       C
ATOM   2373  CG  LEU B  90     -34.055  -1.598  61.641  1.00111.66           C
ANISOU 2373  CG  LEU B  90    12813  12754  16857    -98    765   1851       C
ATOM   2374  CD1 LEU B  90     -33.265  -0.333  61.934  1.00110.51           C
ANISOU 2374  CD1 LEU B  90    12700  12740  16547     77    812   1705       C
ATOM   2375  CD2 LEU B  90     -33.837  -2.629  62.740  1.00113.74           C
ANISOU 2375  CD2 LEU B  90    13020  13088  17105   -232    815   2131       C
ATOM   2376  C   LEU B  90     -36.274  -3.547  60.580  1.00112.87           C
ANISOU 2376  C   LEU B  90    12901  12658  17325   -533    556   2049       C
ATOM   2377  O   LEU B  90     -35.503  -4.298  59.992  1.00109.48           O
ANISOU 2377  O   LEU B  90    12720  11879  16997   -511    475   2061       O
ATOM   2378  N   ARG B  91     -37.183  -3.958  61.470  1.00118.86           N
ANISOU 2378  N   ARG B  91    13426  13695  18039   -748    587   2253       N
ATOM   2379  CA  ARG B  91     -37.351  -5.355  61.835  1.00126.01           C
ANISOU 2379  CA  ARG B  91    14389  14463  19024  -1035    490   2559       C
ATOM   2380  CB  ARG B  91     -38.509  -5.506  62.825  1.00129.22           C
ANISOU 2380  CB  ARG B  91    14449  15342  19306  -1312    542   2779       C
ATOM   2381  CG  ARG B  91     -38.389  -6.706  63.753  1.00132.67           C
ANISOU 2381  CG  ARG B  91    14917  15763  19725  -1623    474   3168       C
ATOM   2382  CD  ARG B  91     -39.188  -6.518  65.029  1.00136.96           C
ANISOU 2382  CD  ARG B  91    15060  16948  20029  -1835    606   3364       C
ATOM   2383  NE  ARG B  91     -38.757  -5.353  65.794  1.00135.15           N
ANISOU 2383  NE  ARG B  91    14660  17093  19595  -1542    823   3173       N
ATOM   2384  CZ  ARG B  91     -39.466  -4.239  65.956  1.00135.08           C
ANISOU 2384  CZ  ARG B  91    14348  17540  19435  -1370    958   2933       C
ATOM   2385  NH1 ARG B  91     -40.666  -4.120  65.414  1.00135.05           N
ANISOU 2385  NH1 ARG B  91    14127  17728  19458  -1454    919   2864       N
ATOM   2386  NH2 ARG B  91     -38.970  -3.248  66.672  1.00135.27           N
ANISOU 2386  NH2 ARG B  91    14293  17824  19278  -1100   1109   2753       N
ATOM   2387  C   ARG B  91     -37.585  -6.177  60.571  1.00129.58           C
ANISOU 2387  C   ARG B  91    15081  14472  19679  -1138    290   2526       C
ATOM   2388  O   ARG B  91     -36.876  -7.150  60.325  1.00132.67           O
ANISOU 2388  O   ARG B  91    15756  14467  20185  -1148    164   2604       O
ATOM   2389  N   ASP B  92     -38.568  -5.752  59.767  1.00132.88           N
ANISOU 2389  N   ASP B  92    15391  14961  20133  -1183    245   2388       N
ATOM   2390  CA  ASP B  92     -38.912  -6.423  58.523  1.00137.43           C
ANISOU 2390  CA  ASP B  92    16179  15162  20875  -1297     50   2331       C
ATOM   2391  CB  ASP B  92     -40.101  -5.747  57.834  1.00137.27           C
ANISOU 2391  CB  ASP B  92    15953  15346  20856  -1347     21   2199       C
ATOM   2392  C   ASP B  92     -37.680  -6.516  57.624  1.00138.65           C
ANISOU 2392  C   ASP B  92    16674  14909  21094  -1042      7   2124       C
ATOM   2393  O   ASP B  92     -37.414  -7.571  57.047  1.00141.49           O
ANISOU 2393  O   ASP B  92    17308  14870  21579  -1103   -161   2143       O
ATOM   2394  N   ILE B  93     -36.930  -5.408  57.533  1.00137.26           N
ANISOU 2394  N   ILE B  93    16477  14862  20812   -761    143   1923       N
ATOM   2395  CA  ILE B  93     -35.741  -5.319  56.697  1.00135.92           C
ANISOU 2395  CA  ILE B  93    16550  14454  20637   -531    131   1726       C
ATOM   2396  CB  ILE B  93     -35.324  -3.849  56.480  1.00134.00           C
ANISOU 2396  CB  ILE B  93    16232  14429  20253   -336    237   1535       C
ATOM   2397  CG1 ILE B  93     -36.324  -3.117  55.583  1.00135.54           C
ANISOU 2397  CG1 ILE B  93    16361  14670  20465   -385    156   1392       C
ATOM   2398  CG2 ILE B  93     -33.908  -3.749  55.929  1.00132.06           C
ANISOU 2398  CG2 ILE B  93    16171  14073  19933   -139    260   1400       C
ATOM   2399  CD1 ILE B  93     -36.375  -1.627  55.811  1.00135.24           C
ANISOU 2399  CD1 ILE B  93    16199  14879  20307   -249    210   1279       C
ATOM   2400  C   ILE B  93     -34.625  -6.165  57.307  1.00136.26           C
ANISOU 2400  C   ILE B  93    16740  14339  20693   -439    138   1841       C
ATOM   2401  O   ILE B  93     -33.866  -6.802  56.579  1.00137.58           O
ANISOU 2401  O   ILE B  93    17138  14219  20914   -306     50   1727       O
ATOM   2402  N   CYS B  94     -34.544  -6.173  58.643  1.00135.81           N
ANISOU 2402  N   CYS B  94    16535  14492  20572   -493    230   2054       N
ATOM   2403  CA  CYS B  94     -33.557  -6.968  59.355  1.00137.47           C
ANISOU 2403  CA  CYS B  94    16863  14571  20795   -421    212   2207       C
ATOM   2404  CB  CYS B  94     -33.540  -6.632  60.839  1.00138.70           C
ANISOU 2404  CB  CYS B  94    16806  15073  20821   -494    345   2423       C
ATOM   2405  SG  CYS B  94     -32.153  -5.571  61.318  1.00138.13           S
ANISOU 2405  SG  CYS B  94    16682  15236  20563   -205    523   2307       S
ATOM   2406  C   CYS B  94     -33.857  -8.454  59.186  1.00139.45           C
ANISOU 2406  C   CYS B  94    17332  14425  21225   -585    -18   2363       C
ATOM   2407  O   CYS B  94     -32.960  -9.233  58.876  1.00139.92           O
ANISOU 2407  O   CYS B  94    17636  14161  21365   -407   -134   2312       O
ATOM   2408  N   ASN B  95     -35.125  -8.824  59.397  1.00141.37           N
ANISOU 2408  N   ASN B  95    17483  14711  21519   -923   -105   2548       N
ATOM   2409  CA  ASN B  95     -35.574 -10.200  59.268  1.00146.17           C
ANISOU 2409  CA  ASN B  95    18315  14933  22288  -1174   -376   2740       C
ATOM   2410  CB  ASN B  95     -37.017 -10.387  59.748  1.00146.09           C
ANISOU 2410  CB  ASN B  95    18089  15160  22258  -1621   -428   3009       C
ATOM   2411  CG  ASN B  95     -37.164 -10.337  61.255  1.00146.41           C
ANISOU 2411  CG  ASN B  95    17879  15595  22154  -1812   -320   3330       C
ATOM   2412  OD1 ASN B  95     -36.268 -10.744  61.992  1.00144.63           O
ANISOU 2412  OD1 ASN B  95    17768  15265  21918  -1728   -338   3472       O
ATOM   2413  ND2 ASN B  95     -38.301  -9.851  61.728  1.00147.77           N
ANISOU 2413  ND2 ASN B  95    17689  16259  22195  -2062   -213   3443       N
ATOM   2414  C   ASN B  95     -35.368 -10.672  57.830  1.00148.73           C
ANISOU 2414  C   ASN B  95    18945  14820  22744  -1031   -547   2468       C
ATOM   2415  O   ASN B  95     -34.982 -11.816  57.611  1.00155.56           O
ANISOU 2415  O   ASN B  95    20130  15229  23745  -1005   -787   2499       O
ATOM   2416  N   ASP B  96     -35.615  -9.776  56.865  1.00146.22           N
ANISOU 2416  N   ASP B  96    18540  14641  22374   -925   -446   2194       N
ATOM   2417  CA  ASP B  96     -35.444 -10.085  55.454  1.00146.43           C
ANISOU 2417  CA  ASP B  96    18819  14345  22470   -797   -580   1911       C
ATOM   2418  CB  ASP B  96     -35.926  -8.939  54.559  1.00148.05           C
ANISOU 2418  CB  ASP B  96    18867  14796  22588   -771   -468   1690       C
ATOM   2419  CG  ASP B  96     -36.480  -9.400  53.221  1.00153.06           C
ANISOU 2419  CG  ASP B  96    19701  15152  23302   -863   -662   1516       C
ATOM   2420  OD1 ASP B  96     -35.677  -9.846  52.371  1.00156.46           O
ANISOU 2420  OD1 ASP B  96    20388  15323  23735   -641   -741   1280       O
ATOM   2421  OD2 ASP B  96     -37.714  -9.322  53.042  1.00154.48           O
ANISOU 2421  OD2 ASP B  96    19761  15410  23521  -1149   -738   1610       O
ATOM   2422  C   ASP B  96     -33.995 -10.497  55.193  1.00143.41           C
ANISOU 2422  C   ASP B  96    18662  13741  22084   -421   -597   1729       C
ATOM   2423  O   ASP B  96     -33.746 -11.563  54.637  1.00144.76           O
ANISOU 2423  O   ASP B  96    19142  13487  22371   -344   -823   1637       O
ATOM   2424  N   VAL B  97     -33.051  -9.659  55.638  1.00138.77           N
ANISOU 2424  N   VAL B  97    17913  13458  21354   -183   -375   1677       N
ATOM   2425  CA  VAL B  97     -31.625  -9.934  55.528  1.00138.95           C
ANISOU 2425  CA  VAL B  97    18055  13406  21332    180   -357   1528       C
ATOM   2426  CB  VAL B  97     -30.777  -8.744  56.018  1.00135.44           C
ANISOU 2426  CB  VAL B  97    17368  13401  20691    338   -100   1506       C
ATOM   2427  CG1 VAL B  97     -29.345  -9.148  56.338  1.00135.20           C
ANISOU 2427  CG1 VAL B  97    17389  13367  20613    662    -85   1468       C
ATOM   2428  CG2 VAL B  97     -30.791  -7.595  55.023  1.00132.33           C
ANISOU 2428  CG2 VAL B  97    16879  13249  20151    371     14   1270       C
ATOM   2429  C   VAL B  97     -31.287 -11.214  56.290  1.00142.65           C
ANISOU 2429  C   VAL B  97    18721  13533  21944    208   -553   1725       C
ATOM   2430  O   VAL B  97     -30.439 -11.988  55.848  1.00143.78           O
ANISOU 2430  O   VAL B  97    19090  13399  22141    506   -690   1555       O
ATOM   2431  N   LEU B  98     -31.958 -11.423  57.430  1.00146.51           N
ANISOU 2431  N   LEU B  98    19120  14067  22479    -96   -583   2081       N
ATOM   2432  CA  LEU B  98     -31.764 -12.618  58.239  1.00152.10           C
ANISOU 2432  CA  LEU B  98    20027  14445  23317   -159   -814   2347       C
ATOM   2433  CB  LEU B  98     -32.502 -12.473  59.576  1.00153.03           C
ANISOU 2433  CB  LEU B  98    19925  14834  23383   -544   -755   2755       C
ATOM   2434  CG  LEU B  98     -32.005 -11.371  60.513  1.00149.04           C
ANISOU 2434  CG  LEU B  98    19097  14850  22679   -453   -449   2812       C
ATOM   2435  CD1 LEU B  98     -32.897 -11.265  61.737  1.00151.08           C
ANISOU 2435  CD1 LEU B  98    19125  15425  22853   -845   -395   3173       C
ATOM   2436  CD2 LEU B  98     -30.564 -11.609  60.937  1.00149.16           C
ANISOU 2436  CD2 LEU B  98    19195  14802  22675   -109   -448   2797       C
ATOM   2437  C   LEU B  98     -32.250 -13.845  57.469  1.00156.38           C
ANISOU 2437  C   LEU B  98    20941  14420  24055   -254  -1169   2301       C
ATOM   2438  O   LEU B  98     -31.536 -14.841  57.385  1.00156.29           O
ANISOU 2438  O   LEU B  98    21237  13983  24163    -19  -1410   2249       O
ATOM   2439  N   SER B  99     -33.463 -13.753  56.906  1.00158.87           N
ANISOU 2439  N   SER B  99    21234  14730  24399   -582  -1221   2309       N
ATOM   2440  CA  SER B  99     -34.047 -14.815  56.101  1.00163.01           C
ANISOU 2440  CA  SER B  99    22112  14736  25089   -734  -1568   2258       C
ATOM   2441  CB  SER B  99     -35.407 -14.426  55.575  1.00165.93           C
ANISOU 2441  CB  SER B  99    22336  15267  25440  -1119  -1555   2290       C
ATOM   2442  OG  SER B  99     -36.327 -14.240  56.641  1.00169.87           O
ANISOU 2442  OG  SER B  99    22559  16090  25893  -1550  -1498   2690       O
ATOM   2443  C   SER B  99     -33.100 -15.193  54.965  1.00162.45           C
ANISOU 2443  C   SER B  99    22326  14345  25049   -262  -1666   1820       C
ATOM   2444  O   SER B  99     -32.917 -16.373  54.684  1.00168.27           O
ANISOU 2444  O   SER B  99    23462  14531  25941   -177  -2013   1765       O
ATOM   2445  N   LEU B 100     -32.497 -14.179  54.334  1.00155.35           N
ANISOU 2445  N   LEU B 100    21223  13815  23985     37  -1377   1510       N
ATOM   2446  CA  LEU B 100     -31.510 -14.383  53.288  1.00152.76           C
ANISOU 2446  CA  LEU B 100    21068  13364  23608    497  -1403   1082       C
ATOM   2447  CB  LEU B 100     -31.197 -13.044  52.614  1.00145.58           C
ANISOU 2447  CB  LEU B 100    19863  12978  22471    623  -1073    847       C
ATOM   2448  CG  LEU B 100     -32.386 -12.360  51.942  1.00142.70           C
ANISOU 2448  CG  LEU B 100    19389  12759  22072    285  -1025    836       C
ATOM   2449  CD1 LEU B 100     -32.169 -10.860  51.862  1.00138.79           C
ANISOU 2449  CD1 LEU B 100    18558  12804  21372    313   -713    785       C
ATOM   2450  CD2 LEU B 100     -32.650 -12.940  50.561  1.00145.58           C
ANISOU 2450  CD2 LEU B 100    20028  12826  22460    330  -1226    524       C
ATOM   2451  C   LEU B 100     -30.253 -15.018  53.878  1.00154.05           C
ANISOU 2451  C   LEU B 100    21346  13378  23807    897  -1478   1065       C
ATOM   2452  O   LEU B 100     -29.677 -15.909  53.260  1.00158.76           O
ANISOU 2452  O   LEU B 100    22244  13604  24471   1239  -1705    792       O
ATOM   2453  N   LEU B 101     -29.865 -14.577  55.084  1.00151.77           N
ANISOU 2453  N   LEU B 101    20821  13374  23468    867  -1310   1346       N
ATOM   2454  CA  LEU B 101     -28.625 -15.013  55.709  1.00155.76           C
ANISOU 2454  CA  LEU B 101    21366  13832  23981   1248  -1350   1354       C
ATOM   2455  CB  LEU B 101     -28.134 -13.949  56.697  1.00148.25           C
ANISOU 2455  CB  LEU B 101    20033  13434  22861   1222  -1026   1551       C
ATOM   2456  C   LEU B 101     -28.783 -16.381  56.376  1.00164.82           C
ANISOU 2456  C   LEU B 101    22867  14393  25363   1173  -1752   1605       C
ATOM   2457  O   LEU B 101     -27.895 -17.223  56.262  1.00172.46           O
ANISOU 2457  O   LEU B 101    24076  15032  26416   1594  -1974   1442       O
ATOM   2458  N   GLU B 102     -29.906 -16.603  57.073  1.00166.69           N
ANISOU 2458  N   GLU B 102    23129  14516  25689    640  -1869   2007       N
ATOM   2459  CA  GLU B 102     -30.096 -17.831  57.833  1.00171.00           C
ANISOU 2459  CA  GLU B 102    24000  14542  26429    458  -2272   2342       C
ATOM   2460  CB  GLU B 102     -30.961 -17.595  59.076  1.00172.37           C
ANISOU 2460  CB  GLU B 102    23957  14977  26559   -114  -2209   2871       C
ATOM   2461  CG  GLU B 102     -30.216 -16.919  60.218  1.00172.60           C
ANISOU 2461  CG  GLU B 102    23663  15475  26438     -6  -1935   3055       C
ATOM   2462  CD  GLU B 102     -29.226 -17.780  60.992  1.00178.34           C
ANISOU 2462  CD  GLU B 102    24605  15891  27264    239  -2188   3223       C
ATOM   2463  OE1 GLU B 102     -29.237 -17.709  62.236  1.00181.75           O
ANISOU 2463  OE1 GLU B 102    24888  16540  27627     -7  -2152   3624       O
ATOM   2464  OE2 GLU B 102     -28.435 -18.509  60.360  0.80179.82           O
ANISOU 2464  OE2 GLU B 102    25097  15644  27582    698  -2427   2942       O
ATOM   2465  C   GLU B 102     -30.634 -18.950  56.941  1.00172.89           C
ANISOU 2465  C   GLU B 102    24716  14113  26860    398  -2706   2201       C
ATOM   2466  O   GLU B 102     -30.453 -20.126  57.247  1.00175.62           O
ANISOU 2466  O   GLU B 102    25464  13871  27391    433  -3137   2334       O
ATOM   2467  N   LYS B 103     -31.291 -18.580  55.836  1.00171.35           N
ANISOU 2467  N   LYS B 103    24499  13986  26619    302  -2623   1937       N
ATOM   2468  CA  LYS B 103     -31.763 -19.579  54.893  1.00175.07           C
ANISOU 2468  CA  LYS B 103    25430  13843  27244    262  -3029   1750       C
ATOM   2469  CB  LYS B 103     -32.938 -19.064  54.054  1.00172.11           C
ANISOU 2469  CB  LYS B 103    24938  13647  26806   -122  -2930   1682       C
ATOM   2470  C   LYS B 103     -30.588 -20.063  54.048  1.00177.61           C
ANISOU 2470  C   LYS B 103    26011  13888  27584    957  -3147   1231       C
ATOM   2471  O   LYS B 103     -30.158 -21.204  54.200  1.00186.09           O
ANISOU 2471  O   LYS B 103    27507  14363  28834   1183  -3564   1208       O
ATOM   2472  N   PHE B 104     -30.064 -19.183  53.184  1.00172.58           N
ANISOU 2472  N   PHE B 104    25110  13714  26747   1296  -2795    821       N
ATOM   2473  CA  PHE B 104     -29.056 -19.576  52.211  1.00175.46           C
ANISOU 2473  CA  PHE B 104    25656  13949  27062   1935  -2870    276       C
ATOM   2474  CB  PHE B 104     -29.707 -20.019  50.894  1.00174.46           C
ANISOU 2474  CB  PHE B 104    25841  13489  26954   1884  -3087    -65       C
ATOM   2475  CG  PHE B 104     -30.749 -19.082  50.331  1.00168.57           C
ANISOU 2475  CG  PHE B 104    24843  13118  26085   1417  -2840     -9       C
ATOM   2476  CD1 PHE B 104     -32.068 -19.143  50.757  1.00168.01           C
ANISOU 2476  CD1 PHE B 104    24794  12908  26132    771  -2962    405       C
ATOM   2477  CE1 PHE B 104     -33.028 -18.285  50.241  1.00163.61           C
ANISOU 2477  CE1 PHE B 104    23986  12710  25468    390  -2757    442       C
ATOM   2478  CZ  PHE B 104     -32.682 -17.360  49.282  1.00160.80           C
ANISOU 2478  CZ  PHE B 104    23398  12801  24894    621  -2454     87       C
ATOM   2479  CD2 PHE B 104     -30.419 -18.150  49.359  1.00165.16           C
[truncated: 150,423 more chars]
